# Supplementary material for: Correlation Analysis Connects Cancer Subtypes
Source: PLoS One. 2013 Jul 8;8(7):e69747. doi: 10.1371/journal.pone.0069747 (PMC3704535; doi:10.1371/journal.pone.0069747)
Supplement: Table S1 — A brief description of all the microarray dataset used in this study. A "*" in the research type column indicated that the corresponding study defined the molecular subtypes. (XLSX) [file pone.0069747.s007.xlsx]

## Sheet: Table S1
		cancer type	molecular subtype	number of samples	GEO accession	pubmed ID	research type
		lung squamous carcinoma	"primitive"	9	GSE17710	20643781	*
		lung squamous carcinoma	"secretory"	14	GSE17710	20643781	*
		lung squamous carcinoma	"classical"	21	GSE17710	20643781	*
		lung squamous carcinoma	"basal"	12	GSE17710	20643781	*
		breast cancer	"basal-like"	40	GSE12276	19421193
		breast cancer	"Her2"	32	GSE12276	19421193
		breast cancer	"claudin-low"	23	GSE12276	19421193
		breast cancer	"luminal A"	57	GSE12276	19421193
		breast cancer	"luminal B"	31	GSE12276	19421193
		ovarian cancer	C1	83	GSE9891	18698038	*
		ovarian cancer	C2	50	GSE9891	18698038	*
		ovarian cancer	C3	28	GSE9891	18698038	*
		ovarian cancer	C4	46	GSE9891	18698038	*
		ovarian cancer	C5	36	GSE9891	18698038	*
		ovarian cancer	C6	8	GSE9891	18698038	*
		ovarian cancer	Not classified	34	GSE9891	18698038	*
		hepatocellular carcinoma	proliferation	23	GSE9843	18701503	*
		hepatocellular carcinoma	inflammation	18	GSE9843	18701503	*
		hepatocellular carcinoma	Polysomy chr7	9	GSE9843	18701503	*
		hepatocellular carcinoma	CTNNB1	24	GSE9843	18701503	*
		hepatocellular carcinoma	Unannotated	17	GSE9843	18701503	*
		hepatocellular carcinoma	S1	29	GSE10186	19723656	*
		hepatocellular carcinoma	S2	22	GSE10186	19723656	*
		hepatocellular carcinoma	S3	47	GSE10186	19723656	*
		hepatocellular carcinoma	undefined	20	GSE10186	19723656	*
		nasopharyngeal carcinoma	type I	10	GSE12452	16912175
		nasopharyngeal carcinoma	type II	21	GSE12452	16912175
		glioma	prolif	28	GSE4271	16530701	*
		glioma	Mes	35	GSE4271	16530701	*
		glioma	PN	37	GSE4271	16530701	*
