# Supplementary material for: Correlation Analysis Connects Cancer Subtypes
Source: PLoS One. 2013 Jul 8;8(7):e69747. doi: 10.1371/journal.pone.0069747 (PMC3704535; doi:10.1371/journal.pone.0069747)
Supplement: Table S2 — GSEA results for KEGG pathways and published EMT signature. Only those with q-values less than 0.25 were included . (XLSX) [file pone.0069747.s008.xlsx]

## Sheet: Table S2
			pathway	subtype_name	tissue	NES	q-value	size of gene set
			Groger's EMT signature upregulated-arm	Breast_cancer_Claudin_low	breast	1.9148	0.0481225	68
			Groger's EMT signature upregulated-arm	Glioma_Mes	brain	1.84996	0.0270278	68
			Groger's EMT signature upregulated-arm	HCC_Hoshida_S1	liver	2.21295	0.000304054	61
			Groger's EMT signature upregulated-arm	ovarian_cancer_C1	ovary	2.27845	0	68
			Groger's EMT signature upregulated-arm	ovarian_cancer_C2	ovary	-1.65454	0.105984	68
			Groger's EMT signature upregulated-arm	ovarian_cancer_C4	ovary	-2.14045	0.00123711	68
			Groger's EMT signature upregulated-arm	ovarian_cancer_C5	ovary	-1.36125	0.225096	68
			Taube's EMT signature upregulated-arm	Breast_cancer_Claudin_low	breast	1.751	0.0512632	84
			Taube's EMT signature upregulated-arm	Glioma_Mes	brain	1.72453	0.0676807	83
			Taube's EMT signature upregulated-arm	HCC_Hoshida_S1	liver	2.1647	0.000243243	64
			Taube's EMT signature upregulated-arm	ovarian_cancer_C1	ovary	2.26121	0	84
			Taube's EMT signature upregulated-arm	ovarian_cancer_C2	ovary	-1.68452	0.144537	84
			Taube's EMT signature upregulated-arm	ovarian_cancer_C4	ovary	-2.13824	0.000618557	84
			Cheng's EMT signature	Breast_cancer_Claudin_low	breast	1.53885	0.147357	63
			Cheng's EMT signature	Glioma_Mes	brain	1.90318	0.0266636	63
			Cheng's EMT signature	HCC_Hoshida_S1	liver	2.26573	0	53
			Cheng's EMT signature	ovarian_cancer_C1	ovary	1.96968	0.0102484	63
			Cheng's EMT signature	ovarian_cancer_C2	ovary	-1.56885	0.157229	63
			Cheng's EMT signature	ovarian_cancer_C4	ovary	-1.9024	0.0291122	63
			Cheng's EMT signature	ovarian_cancer_C5	ovary	-1.56792	0.0958286	63
			Taube's EMT signature downregulated-arm	Glioma_Mes	brain	1.47049	0.188824	131
			Taube's EMT signature downregulated-arm	ovarian_cancer_C5	ovary	-1.79381	0.0175236	131
			Groger's EMT signature downregulated-arm	ovarian_cancer_C5	ovary	-1.80947	0.0158909	61
			KEGG_GLYCOSPHINGOLIPID_BIOSYNTHESIS_LACTO_AND_NEOLACTO_SERIES	Breast_cancer_basal-like	breast	2.06058	0.0337995	26
			KEGG_CELL_CYCLE	Breast_cancer_basal-like	breast	1.9297	0.0771331	119
			KEGG_CELL_CYCLE	Breast_cancer_luminal_A	breast	-2.1908	0	119
			KEGG_CELL_CYCLE	Glioma_Prolif	brain	1.91714	0.0604747	111
			KEGG_CELL_CYCLE	HCC_Hoshida_S2	liver	1.65676	0.208915	93
			KEGG_CELL_CYCLE	HCC_Chiang_Unannotated	liver	-1.62858	0.130533	119
			KEGG_CELL_CYCLE	NPC_type_I	nasopharynx	-1.78666	0.111479	119
			KEGG_CELL_CYCLE	NPC_type_II	nasopharynx	1.78347	0.153274	119
			KEGG_CELL_CYCLE	ovarian_cancer_C3	ovary	-1.90404	0.176327	119
			KEGG_DORSO_VENTRAL_AXIS_FORMATION	Breast_cancer_basal-like	breast	1.89886	0.0730362	22
			KEGG_DORSO_VENTRAL_AXIS_FORMATION	Breast_cancer_luminal_A	breast	-1.6861	0.113773	22
			KEGG_DORSO_VENTRAL_AXIS_FORMATION	Breast_cancer_luminal_B	breast	-1.70149	0.230929	22
			KEGG_DORSO_VENTRAL_AXIS_FORMATION	ovarian_cancer_C2	ovary	1.60312	0.0924164	22
			KEGG_CYSTEINE_AND_METHIONINE_METABOLISM	Breast_cancer_basal-like	breast	1.88671	0.063617	31
			KEGG_CYSTEINE_AND_METHIONINE_METABOLISM	Breast_cancer_luminal_A	breast	-1.8489	0.0438972	31
			KEGG_CYSTEINE_AND_METHIONINE_METABOLISM	HCC_Chiang_Proliferation	liver	-1.53327	0.100302	31
			KEGG_CYSTEINE_AND_METHIONINE_METABOLISM	HCC_Hoshida_S1	liver	-1.48402	0.126882	21
			KEGG_CYSTEINE_AND_METHIONINE_METABOLISM	HCC_Hoshida_S3	liver	1.93659	0.00257731	21
			KEGG_CYSTEINE_AND_METHIONINE_METABOLISM	NPC_type_I	nasopharynx	-1.6928	0.108121	31
			KEGG_CYSTEINE_AND_METHIONINE_METABOLISM	NPC_type_II	nasopharynx	1.70808	0.191758	31
			KEGG_PATHOGENIC_ESCHERICHIA_COLI_INFECTION	Breast_cancer_basal-like	breast	1.79629	0.12616	47
			KEGG_PATHOGENIC_ESCHERICHIA_COLI_INFECTION	Breast_cancer_Claudin_low	breast	1.48742	0.170891	47
			KEGG_PATHOGENIC_ESCHERICHIA_COLI_INFECTION	Breast_cancer_luminal_A	breast	-1.55012	0.227786	47
			KEGG_PATHOGENIC_ESCHERICHIA_COLI_INFECTION	HCC_Hoshida_S1	liver	2.1136	0.000554864	28
			KEGG_PATHOGENIC_ESCHERICHIA_COLI_INFECTION	HCC_Chiang_Unannotated	liver	-1.73166	0.0850303	47
			KEGG_PATHOGENIC_ESCHERICHIA_COLI_INFECTION	ovarian_cancer_C1	ovary	1.59677	0.127492	47
			KEGG_PATHOGENIC_ESCHERICHIA_COLI_INFECTION	ovarian_cancer_C2	ovary	1.39405	0.21246	47
			KEGG_HOMOLOGOUS_RECOMBINATION	Breast_cancer_basal-like	breast	1.77717	0.126399	28
			KEGG_HOMOLOGOUS_RECOMBINATION	Breast_cancer_luminal_A	breast	-1.73893	0.0869161	28
			KEGG_HOMOLOGOUS_RECOMBINATION	Glioma_Prolif	brain	1.62318	0.188963	27
			KEGG_HOMOLOGOUS_RECOMBINATION	NPC_type_I	nasopharynx	-1.6066	0.0818573	28
			KEGG_HOMOLOGOUS_RECOMBINATION	NPC_type_II	nasopharynx	1.61601	0.112837	28
			KEGG_HOMOLOGOUS_RECOMBINATION	ovarian_cancer_C2	ovary	1.55317	0.120911	28
			KEGG_RNA_POLYMERASE	Breast_cancer_basal-like	breast	1.76805	0.120765	27
			KEGG_RNA_POLYMERASE	Breast_cancer_luminal_A	breast	-1.60509	0.179734	27
			KEGG_RNA_POLYMERASE	HCC_Chiang_Unannotated	liver	-1.73801	0.0850248	27
			KEGG_RNA_POLYMERASE	NPC_type_I	nasopharynx	-1.53205	0.123139	27
			KEGG_RNA_POLYMERASE	NPC_type_II	nasopharynx	1.56747	0.107656	27
			KEGG_SPLICEOSOME	Breast_cancer_basal-like	breast	1.7646	0.108765	121
			KEGG_SPLICEOSOME	Breast_cancer_luminal_A	breast	-1.8371	0.0443378	121
			KEGG_SPLICEOSOME	Glioma_Prolif	brain	1.7398	0.123625	104
			KEGG_SPLICEOSOME	HCC_Hoshida_S2	liver	1.93867	0.0540218	64
			KEGG_SPLICEOSOME	HCC_Chiang_Unannotated	liver	-1.72807	0.0828599	121
			KEGG_SPLICEOSOME	lungSCC_classical	lung	1.73783	0.240089	99
			KEGG_SPLICEOSOME	NPC_type_I	nasopharynx	-1.70335	0.170558	121
			KEGG_SPLICEOSOME	NPC_type_II	nasopharynx	1.69714	0.142486	121
			KEGG_SPLICEOSOME	ovarian_cancer_C5	ovary	1.98975	0.0348366	121
			KEGG_DNA_REPLICATION	Breast_cancer_basal-like	breast	1.75684	0.105555	36
			KEGG_DNA_REPLICATION	Breast_cancer_luminal_A	breast	-1.99641	0.0229086	36
			KEGG_DNA_REPLICATION	Glioma_Prolif	brain	1.67348	0.145325	34
			KEGG_DNA_REPLICATION	HCC_Chiang_Unannotated	liver	-1.60887	0.13553	36
			KEGG_DNA_REPLICATION	NPC_type_I	nasopharynx	-1.64815	0.121076	36
			KEGG_DNA_REPLICATION	NPC_type_II	nasopharynx	1.65216	0.133314	36
			KEGG_DNA_REPLICATION	ovarian_cancer_C2	ovary	1.46894	0.16293	36
			KEGG_DNA_REPLICATION	ovarian_cancer_C3	ovary	-1.85565	0.153281	36
			KEGG_RNA_DEGRADATION	Breast_cancer_basal-like	breast	1.72875	0.122067	56
			KEGG_RNA_DEGRADATION	Breast_cancer_luminal_A	breast	-1.90742	0.053318	56
			KEGG_RNA_DEGRADATION	Glioma_Prolif	brain	1.82144	0.105429	44
			KEGG_RNA_DEGRADATION	HCC_Hoshida_S2	liver	1.49975	0.24319	20
			KEGG_RNA_DEGRADATION	HCC_Chiang_Unannotated	liver	-1.77934	0.107702	56
			KEGG_RNA_DEGRADATION	NPC_type_I	nasopharynx	-1.68015	0.109666	56
			KEGG_RNA_DEGRADATION	NPC_type_II	nasopharynx	1.65174	0.111538	56
			KEGG_AMINOACYL_TRNA_BIOSYNTHESIS	Breast_cancer_basal-like	breast	1.66239	0.190745	41
			KEGG_AMINOACYL_TRNA_BIOSYNTHESIS	Breast_cancer_luminal_A	breast	-1.88953	0.0371595	41
			KEGG_AMINOACYL_TRNA_BIOSYNTHESIS	Glioma_Prolif	brain	1.60066	0.194094	30
			KEGG_AMINOACYL_TRNA_BIOSYNTHESIS	lungSCC_primitive	lung	1.5935	0.2367	40
			KEGG_AMINOACYL_TRNA_BIOSYNTHESIS	NPC_type_I	nasopharynx	-1.69845	0.119445	41
			KEGG_AMINOACYL_TRNA_BIOSYNTHESIS	NPC_type_II	nasopharynx	1.68923	0.133084	41
			KEGG_PENTOSE_PHOSPHATE_PATHWAY	Breast_cancer_basal-like	breast	1.65494	0.185648	26
			KEGG_PENTOSE_PHOSPHATE_PATHWAY	Breast_cancer_luminal_A	breast	-1.54435	0.216622	26
			KEGG_PENTOSE_PHOSPHATE_PATHWAY	NPC_type_I	nasopharynx	-1.51894	0.122562	26
			KEGG_PENTOSE_PHOSPHATE_PATHWAY	NPC_type_II	nasopharynx	1.53321	0.124136	26
			KEGG_PENTOSE_PHOSPHATE_PATHWAY	ovarian_cancer_C5	ovary	-1.43691	0.171258	26
			KEGG_GALACTOSE_METABOLISM	Breast_cancer_basal-like	breast	1.63872	0.192263	26
			KEGG_GALACTOSE_METABOLISM	Breast_cancer_luminal_A	breast	-1.64792	0.137254	26
			KEGG_GALACTOSE_METABOLISM	Glioma_Mes	brain	1.51589	0.171048	24
			KEGG_GALACTOSE_METABOLISM	HCC_Hoshida_S1	liver	-1.47427	0.12957	20
			KEGG_GALACTOSE_METABOLISM	HCC_Hoshida_S3	liver	1.63477	0.0370048	20
			KEGG_GALACTOSE_METABOLISM	ovarian_cancer_C5	ovary	-1.36696	0.221486	26
			KEGG_PURINE_METABOLISM	Breast_cancer_basal-like	breast	1.60928	0.21955	152
			KEGG_PURINE_METABOLISM	Breast_cancer_luminal_A	breast	-1.69998	0.108683	152
			KEGG_PURINE_METABOLISM	HCC_Chiang_Unannotated	liver	-1.68348	0.0962892	152
			KEGG_PURINE_METABOLISM	NPC_type_I	nasopharynx	-1.70142	0.139253	152
			KEGG_PURINE_METABOLISM	NPC_type_II	nasopharynx	1.70166	0.162628	152
			KEGG_PROGESTERONE_MEDIATED_OOCYTE_MATURATION	Breast_cancer_basal-like	breast	1.58789	0.234875	81
			KEGG_PROGESTERONE_MEDIATED_OOCYTE_MATURATION	Breast_cancer_luminal_A	breast	-1.71337	0.102381	81
			KEGG_PROGESTERONE_MEDIATED_OOCYTE_MATURATION	ovarian_cancer_C2	ovary	1.34569	0.242132	81
			KEGG_PYRIMIDINE_METABOLISM	Breast_cancer_basal-like	breast	1.55295	0.247795	93
			KEGG_PYRIMIDINE_METABOLISM	Breast_cancer_luminal_A	breast	-1.90624	0.0431599	93
			KEGG_PYRIMIDINE_METABOLISM	Glioma_Prolif	brain	1.48917	0.215228	76
			KEGG_PYRIMIDINE_METABOLISM	HCC_Chiang_Unannotated	liver	-1.69745	0.088983	93
			KEGG_PYRIMIDINE_METABOLISM	NPC_type_I	nasopharynx	-1.76174	0.107242	93
			KEGG_PYRIMIDINE_METABOLISM	NPC_type_II	nasopharynx	1.7507	0.162222	93
			KEGG_BASAL_TRANSCRIPTION_FACTORS	Breast_cancer_basal-like	breast	1.54403	0.247963	31
			KEGG_BASAL_TRANSCRIPTION_FACTORS	Glioma_Prolif	brain	1.56947	0.1728	30
			KEGG_BASAL_TRANSCRIPTION_FACTORS	HCC_Hoshida_S1	liver	-1.33068	0.22162	19
			KEGG_BASAL_TRANSCRIPTION_FACTORS	HCC_Chiang_Unannotated	liver	-1.71858	0.0845872	31
			KEGG_BASAL_TRANSCRIPTION_FACTORS	NPC_type_I	nasopharynx	-1.60032	0.082981	31
			KEGG_BASAL_TRANSCRIPTION_FACTORS	NPC_type_II	nasopharynx	1.59033	0.0969758	31
			KEGG_CYTOKINE_CYTOKINE_RECEPTOR_INTERACTION	Breast_cancer_Claudin_low	breast	2.04389	0.0337915	245
			KEGG_CYTOKINE_CYTOKINE_RECEPTOR_INTERACTION	Glioma_Mes	brain	1.65423	0.0896957	226
			KEGG_CYTOKINE_CYTOKINE_RECEPTOR_INTERACTION	HCC_Hoshida_S1	liver	1.71935	0.0353761	176
			KEGG_CYTOKINE_CYTOKINE_RECEPTOR_INTERACTION	NPC_type_I	nasopharynx	1.71266	0.0482701	245
			KEGG_CYTOKINE_CYTOKINE_RECEPTOR_INTERACTION	NPC_type_II	nasopharynx	-1.70385	0.0447683	245
			KEGG_CYTOKINE_CYTOKINE_RECEPTOR_INTERACTION	ovarian_cancer_C1	ovary	1.51378	0.179235	245
			KEGG_CYTOKINE_CYTOKINE_RECEPTOR_INTERACTION	ovarian_cancer_C2	ovary	1.99259	0.00435657	245
			KEGG_CYTOKINE_CYTOKINE_RECEPTOR_INTERACTION	ovarian_cancer_C5	ovary	-2.12737	0.00168699	245
			KEGG_HEMATOPOIETIC_CELL_LINEAGE	Breast_cancer_Claudin_low	breast	1.92517	0.0640038	80
			KEGG_HEMATOPOIETIC_CELL_LINEAGE	Glioma_Mes	brain	1.8707	0.025758	80
			KEGG_HEMATOPOIETIC_CELL_LINEAGE	HCC_Hoshida_S1	liver	1.79546	0.0192674	78
			KEGG_HEMATOPOIETIC_CELL_LINEAGE	NPC_type_I	nasopharynx	1.915	0.0196807	80
			KEGG_HEMATOPOIETIC_CELL_LINEAGE	NPC_type_II	nasopharynx	-1.9026	0.021294	80
			KEGG_HEMATOPOIETIC_CELL_LINEAGE	ovarian_cancer_C2	ovary	2.12152	0.00110115	80
			KEGG_HEMATOPOIETIC_CELL_LINEAGE	ovarian_cancer_C5	ovary	-2.02697	0.00152765	80
			KEGG_TYPE_I_DIABETES_MELLITUS	Breast_cancer_Claudin_low	breast	1.91333	0.037146	38
			KEGG_TYPE_I_DIABETES_MELLITUS	Glioma_Mes	brain	1.64699	0.0908103	38
			KEGG_TYPE_I_DIABETES_MELLITUS	HCC_Chiang_Inflammation	liver	1.82512	0.104174	38
			KEGG_TYPE_I_DIABETES_MELLITUS	HCC_Hoshida_S1	liver	1.91325	0.00638084	34
			KEGG_TYPE_I_DIABETES_MELLITUS	HCC_Hoshida_S3	liver	-1.5509	0.246007	34
			KEGG_TYPE_I_DIABETES_MELLITUS	NPC_type_I	nasopharynx	1.73423	0.0447603	38
			KEGG_TYPE_I_DIABETES_MELLITUS	NPC_type_II	nasopharynx	-1.76793	0.0262342	38
			KEGG_TYPE_I_DIABETES_MELLITUS	ovarian_cancer_C2	ovary	2.05789	0.00168673	38
			KEGG_TYPE_I_DIABETES_MELLITUS	ovarian_cancer_C5	ovary	-2.08187	0.00158525	38
			KEGG_GRAFT_VERSUS_HOST_DISEASE	Breast_cancer_Claudin_low	breast	1.91317	0.029882	34
			KEGG_GRAFT_VERSUS_HOST_DISEASE	Glioma_Mes	brain	1.92433	0.0265116	34
			KEGG_GRAFT_VERSUS_HOST_DISEASE	HCC_Chiang_Inflammation	liver	1.76806	0.147932	34
			KEGG_GRAFT_VERSUS_HOST_DISEASE	HCC_Hoshida_S1	liver	2.14773	0.000444638	28
			KEGG_GRAFT_VERSUS_HOST_DISEASE	NPC_type_I	nasopharynx	1.64775	0.0675347	34
			KEGG_GRAFT_VERSUS_HOST_DISEASE	NPC_type_II	nasopharynx	-1.64132	0.0676112	34
			KEGG_GRAFT_VERSUS_HOST_DISEASE	ovarian_cancer_C1	ovary	1.48906	0.199174	34
			KEGG_GRAFT_VERSUS_HOST_DISEASE	ovarian_cancer_C2	ovary	1.9794	0.00431361	34
			KEGG_GRAFT_VERSUS_HOST_DISEASE	ovarian_cancer_C5	ovary	-1.99147	0.00249567	34
			KEGG_VIRAL_MYOCARDITIS	Breast_cancer_Claudin_low	breast	1.90927	0.0255093	66
			KEGG_VIRAL_MYOCARDITIS	Glioma_Mes	brain	1.69617	0.0719505	65
			KEGG_VIRAL_MYOCARDITIS	HCC_Hoshida_S1	liver	1.91282	0.00615096	57
			KEGG_VIRAL_MYOCARDITIS	NPC_type_I	nasopharynx	1.81849	0.0288086	66
			KEGG_VIRAL_MYOCARDITIS	NPC_type_II	nasopharynx	-1.78502	0.0263245	66
			KEGG_VIRAL_MYOCARDITIS	ovarian_cancer_C1	ovary	1.62271	0.131394	66
			KEGG_VIRAL_MYOCARDITIS	ovarian_cancer_C2	ovary	2.1776	0.000622351	66
			KEGG_VIRAL_MYOCARDITIS	ovarian_cancer_C5	ovary	-2.19622	0.00128487	66
			KEGG_AUTOIMMUNE_THYROID_DISEASE	Breast_cancer_Claudin_low	breast	1.89711	0.0257604	43
			KEGG_AUTOIMMUNE_THYROID_DISEASE	Glioma_Mes	brain	1.55005	0.146293	43
			KEGG_AUTOIMMUNE_THYROID_DISEASE	HCC_Chiang_Inflammation	liver	1.97537	0.0490676	43
			KEGG_AUTOIMMUNE_THYROID_DISEASE	HCC_Hoshida_S1	liver	1.60607	0.0605561	36
			KEGG_AUTOIMMUNE_THYROID_DISEASE	NPC_type_I	nasopharynx	1.8584	0.020274	43
			KEGG_AUTOIMMUNE_THYROID_DISEASE	NPC_type_II	nasopharynx	-1.86609	0.0152801	43
			KEGG_AUTOIMMUNE_THYROID_DISEASE	ovarian_cancer_C2	ovary	2.31603	0	43
			KEGG_AUTOIMMUNE_THYROID_DISEASE	ovarian_cancer_C5	ovary	-2.1689	0.00123273	43
			KEGG_ALLOGRAFT_REJECTION	Breast_cancer_Claudin_low	breast	1.86534	0.034456	33
			KEGG_ALLOGRAFT_REJECTION	Glioma_Mes	brain	1.70761	0.0693753	33
			KEGG_ALLOGRAFT_REJECTION	HCC_Chiang_Inflammation	liver	1.73487	0.168433	33
			KEGG_ALLOGRAFT_REJECTION	HCC_Hoshida_S1	liver	2.05003	0.0015781	28
			KEGG_ALLOGRAFT_REJECTION	NPC_type_I	nasopharynx	1.71962	0.0489687	33
			KEGG_ALLOGRAFT_REJECTION	NPC_type_II	nasopharynx	-1.68956	0.0456734	33
			KEGG_ALLOGRAFT_REJECTION	ovarian_cancer_C1	ovary	1.42402	0.237452	33
			KEGG_ALLOGRAFT_REJECTION	ovarian_cancer_C2	ovary	2.06006	0.00176705	33
			KEGG_ALLOGRAFT_REJECTION	ovarian_cancer_C5	ovary	-1.94924	0.0037685	33
			KEGG_NATURAL_KILLER_CELL_MEDIATED_CYTOTOXICITY	Breast_cancer_Claudin_low	breast	1.81456	0.0523037	121
			KEGG_NATURAL_KILLER_CELL_MEDIATED_CYTOTOXICITY	HCC_Hoshida_S1	liver	1.98563	0.00283311	85
			KEGG_NATURAL_KILLER_CELL_MEDIATED_CYTOTOXICITY	NPC_type_I	nasopharynx	1.891	0.0145232	121
			KEGG_NATURAL_KILLER_CELL_MEDIATED_CYTOTOXICITY	NPC_type_II	nasopharynx	-1.89894	0.0145415	121
			KEGG_NATURAL_KILLER_CELL_MEDIATED_CYTOTOXICITY	ovarian_cancer_C1	ovary	1.57452	0.142856	121
			KEGG_NATURAL_KILLER_CELL_MEDIATED_CYTOTOXICITY	ovarian_cancer_C2	ovary	2.42418	0	121
			KEGG_NATURAL_KILLER_CELL_MEDIATED_CYTOTOXICITY	ovarian_cancer_C5	ovary	-2.1272	0.00147612	121
			KEGG_INTESTINAL_IMMUNE_NETWORK_FOR_IGA_PRODUCTION	Breast_cancer_Claudin_low	breast	1.8143	0.0470733	43
			KEGG_INTESTINAL_IMMUNE_NETWORK_FOR_IGA_PRODUCTION	Glioma_Mes	brain	1.86072	0.0265004	40
			KEGG_INTESTINAL_IMMUNE_NETWORK_FOR_IGA_PRODUCTION	HCC_Chiang_Inflammation	liver	1.68822	0.186236	43
			KEGG_INTESTINAL_IMMUNE_NETWORK_FOR_IGA_PRODUCTION	HCC_Hoshida_S1	liver	1.97248	0.00348816	35
			KEGG_INTESTINAL_IMMUNE_NETWORK_FOR_IGA_PRODUCTION	NPC_type_I	nasopharynx	1.68669	0.0502059	43
			KEGG_INTESTINAL_IMMUNE_NETWORK_FOR_IGA_PRODUCTION	NPC_type_II	nasopharynx	-1.69552	0.0454849	43
			KEGG_INTESTINAL_IMMUNE_NETWORK_FOR_IGA_PRODUCTION	ovarian_cancer_C2	ovary	2.23189	0	43
			KEGG_INTESTINAL_IMMUNE_NETWORK_FOR_IGA_PRODUCTION	ovarian_cancer_C5	ovary	-2.07731	0.00146331	43
			KEGG_PRIMARY_IMMUNODEFICIENCY	Breast_cancer_Claudin_low	breast	1.79686	0.0499616	34
			KEGG_PRIMARY_IMMUNODEFICIENCY	HCC_Hoshida_S1	liver	1.8781	0.00861332	27
			KEGG_PRIMARY_IMMUNODEFICIENCY	NPC_type_I	nasopharynx	1.76675	0.0352752	34
			KEGG_PRIMARY_IMMUNODEFICIENCY	NPC_type_II	nasopharynx	-1.77336	0.027041	34
			KEGG_PRIMARY_IMMUNODEFICIENCY	ovarian_cancer_C2	ovary	2.07281	0.00167371	34
			KEGG_PRIMARY_IMMUNODEFICIENCY	ovarian_cancer_C5	ovary	-1.57911	0.0931096	34
			KEGG_ANTIGEN_PROCESSING_AND_PRESENTATION	Breast_cancer_Claudin_low	breast	1.79201	0.0477073	70
			KEGG_ANTIGEN_PROCESSING_AND_PRESENTATION	Glioma_Mes	brain	1.68958	0.0696892	70
			KEGG_ANTIGEN_PROCESSING_AND_PRESENTATION	HCC_Chiang_Inflammation	liver	1.99375	0.0811585	70
			KEGG_ANTIGEN_PROCESSING_AND_PRESENTATION	HCC_Hoshida_S1	liver	2.04547	0.00153506	56
			KEGG_ANTIGEN_PROCESSING_AND_PRESENTATION	NPC_type_I	nasopharynx	1.4247	0.199355	70
			KEGG_ANTIGEN_PROCESSING_AND_PRESENTATION	NPC_type_II	nasopharynx	-1.44711	0.169407	70
			KEGG_ANTIGEN_PROCESSING_AND_PRESENTATION	ovarian_cancer_C2	ovary	2.31967	0	70
			KEGG_ANTIGEN_PROCESSING_AND_PRESENTATION	ovarian_cancer_C5	ovary	-2.24194	0	70
			KEGG_CELL_ADHESION_MOLECULES_CAMS	Breast_cancer_Claudin_low	breast	1.78738	0.0459408	125
			KEGG_CELL_ADHESION_MOLECULES_CAMS	Glioma_Mes	brain	1.6919	0.0718135	116
			KEGG_CELL_ADHESION_MOLECULES_CAMS	HCC_Chiang_Inflammation	liver	1.69488	0.197809	125
			KEGG_CELL_ADHESION_MOLECULES_CAMS	HCC_Hoshida_S1	liver	1.94824	0.00444463	87
			KEGG_CELL_ADHESION_MOLECULES_CAMS	NPC_type_I	nasopharynx	1.8911	0.0193642	125
			KEGG_CELL_ADHESION_MOLECULES_CAMS	NPC_type_II	nasopharynx	-1.87756	0.0147496	125
			KEGG_CELL_ADHESION_MOLECULES_CAMS	ovarian_cancer_C1	ovary	1.68133	0.101818	125
			KEGG_CELL_ADHESION_MOLECULES_CAMS	ovarian_cancer_C2	ovary	2.10911	0.00118966	125
			KEGG_CELL_ADHESION_MOLECULES_CAMS	ovarian_cancer_C4	ovary	-1.63284	0.212778	125
			KEGG_CELL_ADHESION_MOLECULES_CAMS	ovarian_cancer_C5	ovary	-2.05294	0.00132855	125
			KEGG_LEISHMANIA_INFECTION	Breast_cancer_Claudin_low	breast	1.78563	0.0431563	62
			KEGG_LEISHMANIA_INFECTION	Glioma_Mes	brain	1.88539	0.0271127	62
			KEGG_LEISHMANIA_INFECTION	HCC_Hoshida_S1	liver	2.31926	0	55
			KEGG_LEISHMANIA_INFECTION	NPC_type_I	nasopharynx	1.71221	0.045117	62
			KEGG_LEISHMANIA_INFECTION	NPC_type_II	nasopharynx	-1.72837	0.0382282	62
			KEGG_LEISHMANIA_INFECTION	ovarian_cancer_C1	ovary	1.51943	0.180223	62
			KEGG_LEISHMANIA_INFECTION	ovarian_cancer_C2	ovary	2.15657	0.00105467	62
			KEGG_LEISHMANIA_INFECTION	ovarian_cancer_C5	ovary	-2.15232	0.00118067	62
			KEGG_COMPLEMENT_AND_COAGULATION_CASCADES	Breast_cancer_Claudin_low	breast	1.76124	0.0501928	67
			KEGG_COMPLEMENT_AND_COAGULATION_CASCADES	Glioma_Mes	brain	2.13634	0.00387655	66
			KEGG_COMPLEMENT_AND_COAGULATION_CASCADES	HCC_Chiang_Inflammation	liver	1.83227	0.119768	67
			KEGG_COMPLEMENT_AND_COAGULATION_CASCADES	HCC_Chiang_Proliferation	liver	-1.84193	0.0089733	67
			KEGG_COMPLEMENT_AND_COAGULATION_CASCADES	HCC_Hoshida_S1	liver	-1.83332	0.016982	64
			KEGG_COMPLEMENT_AND_COAGULATION_CASCADES	HCC_Hoshida_S3	liver	2.17131	0.0002	64
			KEGG_COMPLEMENT_AND_COAGULATION_CASCADES	NPC_type_I	nasopharynx	1.43337	0.202467	67
			KEGG_COMPLEMENT_AND_COAGULATION_CASCADES	NPC_type_II	nasopharynx	-1.49147	0.145098	67
			KEGG_COMPLEMENT_AND_COAGULATION_CASCADES	ovarian_cancer_C1	ovary	1.7643	0.0723187	67
			KEGG_COMPLEMENT_AND_COAGULATION_CASCADES	ovarian_cancer_C2	ovary	1.39445	0.215903	67
			KEGG_COMPLEMENT_AND_COAGULATION_CASCADES	ovarian_cancer_C5	ovary	-2.13087	0.00196816	67
			KEGG_ECM_RECEPTOR_INTERACTION	Breast_cancer_Claudin_low	breast	1.74938	0.0489072	80
			KEGG_ECM_RECEPTOR_INTERACTION	Glioma_Mes	brain	1.87843	0.0257364	77
			KEGG_ECM_RECEPTOR_INTERACTION	HCC_Hoshida_S1	liver	2.00885	0.00249589	71
			KEGG_ECM_RECEPTOR_INTERACTION	ovarian_cancer_C1	ovary	2.38159	0	80
			KEGG_ECM_RECEPTOR_INTERACTION	ovarian_cancer_C2	ovary	-1.66968	0.130008	80
			KEGG_ECM_RECEPTOR_INTERACTION	ovarian_cancer_C4	ovary	-2.05681	0.00224849	80
			KEGG_ECM_RECEPTOR_INTERACTION	ovarian_cancer_C5	ovary	-1.49954	0.136928	80
			KEGG_ASTHMA	Breast_cancer_Claudin_low	breast	1.74202	0.0490656	26
			KEGG_ASTHMA	Glioma_Mes	brain	1.58846	0.126265	26
			KEGG_ASTHMA	HCC_Chiang_Inflammation	liver	1.92954	0.0559341	26
			KEGG_ASTHMA	HCC_Hoshida_S1	liver	2.01686	0.00248825	23
			KEGG_ASTHMA	NPC_type_I	nasopharynx	1.6895	0.0519821	26
			KEGG_ASTHMA	NPC_type_II	nasopharynx	-1.64922	0.0668666	26
			KEGG_ASTHMA	ovarian_cancer_C2	ovary	2.19461	0.000420396	26
			KEGG_ASTHMA	ovarian_cancer_C5	ovary	-2.05419	0.00141712	26
			KEGG_JAK_STAT_SIGNALING_PATHWAY	Breast_cancer_Claudin_low	breast	1.70805	0.0604392	146
			KEGG_JAK_STAT_SIGNALING_PATHWAY	Glioma_Mes	brain	1.54876	0.142217	133
			KEGG_JAK_STAT_SIGNALING_PATHWAY	NPC_type_I	nasopharynx	1.56794	0.113142	146
			KEGG_JAK_STAT_SIGNALING_PATHWAY	NPC_type_II	nasopharynx	-1.58622	0.0972778	146
			KEGG_JAK_STAT_SIGNALING_PATHWAY	ovarian_cancer_C2	ovary	1.9859	0.00429252	146
			KEGG_JAK_STAT_SIGNALING_PATHWAY	ovarian_cancer_C5	ovary	-2.06121	0.00144791	146
			KEGG_NOD_LIKE_RECEPTOR_SIGNALING_PATHWAY	Breast_cancer_Claudin_low	breast	1.66112	0.0822938	60
			KEGG_NOD_LIKE_RECEPTOR_SIGNALING_PATHWAY	Glioma_Mes	brain	1.58339	0.126075	54
			KEGG_NOD_LIKE_RECEPTOR_SIGNALING_PATHWAY	HCC_Hoshida_S1	liver	2.07542	0.00124571	37
			KEGG_NOD_LIKE_RECEPTOR_SIGNALING_PATHWAY	NPC_type_I	nasopharynx	1.4526	0.193936	60
			KEGG_NOD_LIKE_RECEPTOR_SIGNALING_PATHWAY	NPC_type_II	nasopharynx	-1.45959	0.166855	60
			KEGG_NOD_LIKE_RECEPTOR_SIGNALING_PATHWAY	ovarian_cancer_C2	ovary	2.22582	0	60
			KEGG_NOD_LIKE_RECEPTOR_SIGNALING_PATHWAY	ovarian_cancer_C5	ovary	-2.08542	0.00179548	60
			KEGG_T_CELL_RECEPTOR_SIGNALING_PATHWAY	Breast_cancer_Claudin_low	breast	1.64646	0.0863877	107
			KEGG_T_CELL_RECEPTOR_SIGNALING_PATHWAY	HCC_Hoshida_S1	liver	1.66641	0.0456978	80
			KEGG_T_CELL_RECEPTOR_SIGNALING_PATHWAY	NPC_type_I	nasopharynx	1.92117	0.0366382	107
			KEGG_T_CELL_RECEPTOR_SIGNALING_PATHWAY	NPC_type_II	nasopharynx	-1.9216	0.0295921	107
			KEGG_T_CELL_RECEPTOR_SIGNALING_PATHWAY	ovarian_cancer_C1	ovary	1.42656	0.241278	107
			KEGG_T_CELL_RECEPTOR_SIGNALING_PATHWAY	ovarian_cancer_C2	ovary	2.25152	0	107
			KEGG_T_CELL_RECEPTOR_SIGNALING_PATHWAY	ovarian_cancer_C5	ovary	-1.66503	0.0548498	107
			KEGG_PRION_DISEASES	Breast_cancer_Claudin_low	breast	1.62488	0.0963215	35
			KEGG_PRION_DISEASES	Breast_cancer_luminal_A	breast	-1.56324	0.217498	35
			KEGG_PRION_DISEASES	HCC_Hoshida_S1	liver	1.60646	0.0621401	29
			KEGG_PRION_DISEASES	ovarian_cancer_C2	ovary	1.5434	0.121595	35
			KEGG_PRION_DISEASES	ovarian_cancer_C5	ovary	-1.61983	0.0762676	35
			KEGG_TOLL_LIKE_RECEPTOR_SIGNALING_PATHWAY	Breast_cancer_Claudin_low	breast	1.59122	0.115073	94
			KEGG_TOLL_LIKE_RECEPTOR_SIGNALING_PATHWAY	Glioma_Mes	brain	1.74534	0.0606075	92
			KEGG_TOLL_LIKE_RECEPTOR_SIGNALING_PATHWAY	HCC_Hoshida_S1	liver	1.67426	0.0459668	70
			KEGG_TOLL_LIKE_RECEPTOR_SIGNALING_PATHWAY	NPC_type_I	nasopharynx	1.44719	0.192938	94
			KEGG_TOLL_LIKE_RECEPTOR_SIGNALING_PATHWAY	NPC_type_II	nasopharynx	-1.45405	0.167555	94
			KEGG_TOLL_LIKE_RECEPTOR_SIGNALING_PATHWAY	ovarian_cancer_C1	ovary	1.60871	0.122436	94
			KEGG_TOLL_LIKE_RECEPTOR_SIGNALING_PATHWAY	ovarian_cancer_C2	ovary	2.34617	0	94
			KEGG_TOLL_LIKE_RECEPTOR_SIGNALING_PATHWAY	ovarian_cancer_C5	ovary	-2.2105	0.00114397	94
			KEGG_CHEMOKINE_SIGNALING_PATHWAY	Breast_cancer_Claudin_low	breast	1.54731	0.146439	176
			KEGG_CHEMOKINE_SIGNALING_PATHWAY	HCC_Hoshida_S1	liver	2.22006	0.000405405	134
			KEGG_CHEMOKINE_SIGNALING_PATHWAY	NPC_type_I	nasopharynx	1.80428	0.0287589	176
			KEGG_CHEMOKINE_SIGNALING_PATHWAY	NPC_type_II	nasopharynx	-1.8336	0.0171686	176
			KEGG_CHEMOKINE_SIGNALING_PATHWAY	ovarian_cancer_C1	ovary	1.45187	0.223679	176
			KEGG_CHEMOKINE_SIGNALING_PATHWAY	ovarian_cancer_C2	ovary	2.21869	0.000121622	176
			KEGG_CHEMOKINE_SIGNALING_PATHWAY	ovarian_cancer_C5	ovary	-1.96842	0.00328523	176
			KEGG_GLYCOSAMINOGLYCAN_BIOSYNTHESIS_CHONDROITIN_SULFATE	Breast_cancer_Claudin_low	breast	1.51945	0.159162	21
			KEGG_GLYCOSAMINOGLYCAN_BIOSYNTHESIS_CHONDROITIN_SULFATE	Glioma_Mes	brain	1.46823	0.186197	17
			KEGG_GLYCOSAMINOGLYCAN_BIOSYNTHESIS_CHONDROITIN_SULFATE	ovarian_cancer_C1	ovary	2.03697	0.0040369	21
			KEGG_GLYCOSAMINOGLYCAN_BIOSYNTHESIS_CHONDROITIN_SULFATE	ovarian_cancer_C2	ovary	-1.66534	0.112278	21
			KEGG_GLYCOSAMINOGLYCAN_BIOSYNTHESIS_CHONDROITIN_SULFATE	ovarian_cancer_C4	ovary	-1.94103	0.0222201	21
			KEGG_FOCAL_ADHESION	Breast_cancer_Claudin_low	breast	1.50916	0.162586	195
			KEGG_FOCAL_ADHESION	Glioma_Mes	brain	1.76878	0.0511205	188
			KEGG_FOCAL_ADHESION	HCC_Hoshida_S1	liver	2.06083	0.00177684	158
			KEGG_FOCAL_ADHESION	ovarian_cancer_C1	ovary	2.35822	0	195
			KEGG_FOCAL_ADHESION	ovarian_cancer_C2	ovary	-1.49796	0.204565	195
			KEGG_FOCAL_ADHESION	ovarian_cancer_C4	ovary	-1.82813	0.0527009	195
			KEGG_FOCAL_ADHESION	ovarian_cancer_C5	ovary	-1.42873	0.173514	195
			KEGG_LEUKOCYTE_TRANSENDOTHELIAL_MIGRATION	Breast_cancer_Claudin_low	breast	1.49392	0.171044	110
			KEGG_LEUKOCYTE_TRANSENDOTHELIAL_MIGRATION	Glioma_Mes	brain	1.93832	0.0289595	103
			KEGG_LEUKOCYTE_TRANSENDOTHELIAL_MIGRATION	HCC_Hoshida_S1	liver	2.05878	0.00172157	75
			KEGG_LEUKOCYTE_TRANSENDOTHELIAL_MIGRATION	NPC_type_I	nasopharynx	1.70657	0.0454198	110
			KEGG_LEUKOCYTE_TRANSENDOTHELIAL_MIGRATION	NPC_type_II	nasopharynx	-1.71361	0.0429264	110
			KEGG_LEUKOCYTE_TRANSENDOTHELIAL_MIGRATION	ovarian_cancer_C1	ovary	1.914	0.0187708	110
			KEGG_LEUKOCYTE_TRANSENDOTHELIAL_MIGRATION	ovarian_cancer_C2	ovary	1.77829	0.0279673	110
			KEGG_LEUKOCYTE_TRANSENDOTHELIAL_MIGRATION	ovarian_cancer_C4	ovary	-1.64147	0.221644	110
			KEGG_LEUKOCYTE_TRANSENDOTHELIAL_MIGRATION	ovarian_cancer_C5	ovary	-1.82337	0.0146568	110
			KEGG_GLYCOSPHINGOLIPID_BIOSYNTHESIS_GANGLIO_SERIES	Breast_cancer_Claudin_low	breast	1.48624	0.166719	15
			KEGG_GLYCOSPHINGOLIPID_BIOSYNTHESIS_GANGLIO_SERIES	NPC_type_I	nasopharynx	1.38657	0.220352	15
			KEGG_GLYCOSPHINGOLIPID_BIOSYNTHESIS_GANGLIO_SERIES	NPC_type_II	nasopharynx	-1.42141	0.18632	15
			KEGG_GLYCOSPHINGOLIPID_BIOSYNTHESIS_GANGLIO_SERIES	ovarian_cancer_C1	ovary	1.75017	0.0701722	15
			KEGG_GLYCOSPHINGOLIPID_BIOSYNTHESIS_GANGLIO_SERIES	ovarian_cancer_C5	ovary	-1.4324	0.172488	15
			KEGG_B_CELL_RECEPTOR_SIGNALING_PATHWAY	Breast_cancer_Claudin_low	breast	1.46905	0.177487	74
			KEGG_B_CELL_RECEPTOR_SIGNALING_PATHWAY	HCC_Hoshida_S1	liver	1.67389	0.0445299	59
			KEGG_B_CELL_RECEPTOR_SIGNALING_PATHWAY	NPC_type_I	nasopharynx	1.76077	0.034161	74
			KEGG_B_CELL_RECEPTOR_SIGNALING_PATHWAY	NPC_type_II	nasopharynx	-1.80871	0.0211846	74
			KEGG_B_CELL_RECEPTOR_SIGNALING_PATHWAY	ovarian_cancer_C1	ovary	1.64241	0.130027	74
			KEGG_B_CELL_RECEPTOR_SIGNALING_PATHWAY	ovarian_cancer_C2	ovary	2.22019	0.000135135	74
			KEGG_B_CELL_RECEPTOR_SIGNALING_PATHWAY	ovarian_cancer_C5	ovary	-1.91796	0.00535766	74
			KEGG_REGULATION_OF_ACTIN_CYTOSKELETON	Breast_cancer_Claudin_low	breast	1.46315	0.177655	207
			KEGG_REGULATION_OF_ACTIN_CYTOSKELETON	Glioma_Mes	brain	1.50817	0.172753	188
			KEGG_REGULATION_OF_ACTIN_CYTOSKELETON	HCC_Hoshida_S1	liver	1.9831	0.00280079	145
			KEGG_REGULATION_OF_ACTIN_CYTOSKELETON	ovarian_cancer_C1	ovary	1.86562	0.0305698	207
			KEGG_REGULATION_OF_ACTIN_CYTOSKELETON	ovarian_cancer_C5	ovary	-1.5715	0.0954284	207
			KEGG_FC_GAMMA_R_MEDIATED_PHAGOCYTOSIS	Breast_cancer_Claudin_low	breast	1.39075	0.249244	87
			KEGG_FC_GAMMA_R_MEDIATED_PHAGOCYTOSIS	HCC_Hoshida_S1	liver	2.10593	0.000485506	65
			KEGG_FC_GAMMA_R_MEDIATED_PHAGOCYTOSIS	NPC_type_I	nasopharynx	1.53548	0.131223	87
			KEGG_FC_GAMMA_R_MEDIATED_PHAGOCYTOSIS	NPC_type_II	nasopharynx	-1.54271	0.118391	87
			KEGG_FC_GAMMA_R_MEDIATED_PHAGOCYTOSIS	ovarian_cancer_C1	ovary	1.47284	0.211697	87
			KEGG_FC_GAMMA_R_MEDIATED_PHAGOCYTOSIS	ovarian_cancer_C2	ovary	2.09002	0.00156479	87
			KEGG_FC_GAMMA_R_MEDIATED_PHAGOCYTOSIS	ovarian_cancer_C5	ovary	-1.58583	0.095048	87
			KEGG_STEROID_BIOSYNTHESIS	Breast_cancer_HER2	breast	1.84682	0.238069	16
			KEGG_STEROID_BIOSYNTHESIS	ovarian_cancer_C2	ovary	1.75126	0.0338818	16
			KEGG_STEROID_BIOSYNTHESIS	ovarian_cancer_C5	ovary	-1.67695	0.0527468	16
			KEGG_TERPENOID_BACKBONE_BIOSYNTHESIS	Breast_cancer_HER2	breast	1.82963	0.141919	15
			KEGG_TERPENOID_BACKBONE_BIOSYNTHESIS	Breast_cancer_luminal_A	breast	-1.56859	0.220441	15
			KEGG_TERPENOID_BACKBONE_BIOSYNTHESIS	HCC_Chiang_Unannotated	liver	-1.67075	0.103494	15
			KEGG_TERPENOID_BACKBONE_BIOSYNTHESIS	NPC_type_I	nasopharynx	-1.54935	0.116907	15
			KEGG_TERPENOID_BACKBONE_BIOSYNTHESIS	NPC_type_II	nasopharynx	1.52738	0.121632	15
			KEGG_TERPENOID_BACKBONE_BIOSYNTHESIS	ovarian_cancer_C2	ovary	1.47055	0.167814	15
			KEGG_PROTEASOME	Breast_cancer_HER2	breast	1.77782	0.157554	40
			KEGG_PROTEASOME	Breast_cancer_luminal_A	breast	-2.01943	0.0245905	40
			KEGG_PROTEASOME	Glioma_Prolif	brain	1.56113	0.154972	39
			KEGG_PROTEASOME	HCC_Chiang_Unannotated	liver	-1.7787	0.0964461	40
			KEGG_PROTEASOME	NPC_type_I	nasopharynx	-1.6327	0.100116	40
			KEGG_PROTEASOME	NPC_type_II	nasopharynx	1.59362	0.103026	40
			KEGG_PROTEASOME	ovarian_cancer_C2	ovary	1.961	0.00489954	40
			KEGG_STEROID_HORMONE_BIOSYNTHESIS	Breast_cancer_HER2	breast	1.69423	0.232604	42
			KEGG_STEROID_HORMONE_BIOSYNTHESIS	HCC_Chiang_CTNNB1	liver	1.53239	0.201603	42
			KEGG_STEROID_HORMONE_BIOSYNTHESIS	HCC_Chiang_Proliferation	liver	-1.9374	0.00319802	42
			KEGG_STEROID_HORMONE_BIOSYNTHESIS	HCC_Hoshida_S1	liver	-1.7888	0.0189284	35
			KEGG_STEROID_HORMONE_BIOSYNTHESIS	HCC_Hoshida_S3	liver	2.04132	0.000654062	35
			KEGG_LYSOSOME	Glioma_Mes	brain	1.98256	0.0258044	107
			KEGG_LYSOSOME	HCC_Hoshida_S1	liver	1.55309	0.0840233	84
			KEGG_LYSOSOME	HCC_Chiang_Unannotated	liver	-1.70375	0.0880743	118
			KEGG_LYSOSOME	NPC_type_II	nasopharynx	-1.36087	0.236223	118
			KEGG_LYSOSOME	ovarian_cancer_C1	ovary	1.76335	0.0662169	118
			KEGG_LYSOSOME	ovarian_cancer_C2	ovary	1.87223	0.0113618	118
			KEGG_LYSOSOME	ovarian_cancer_C4	ovary	-1.68939	0.161737	118
			KEGG_LYSOSOME	ovarian_cancer_C5	ovary	-1.80219	0.0164864	118
			KEGG_STARCH_AND_SUCROSE_METABOLISM	Glioma_Mes	brain	1.84209	0.0269997	30
			KEGG_STARCH_AND_SUCROSE_METABOLISM	HCC_Hoshida_S1	liver	-1.73489	0.0272231	26
			KEGG_STARCH_AND_SUCROSE_METABOLISM	HCC_Hoshida_S3	liver	1.98997	0.0014933	26
			KEGG_GLYCOSAMINOGLYCAN_DEGRADATION	Glioma_Mes	brain	1.7972	0.0399922	21
			KEGG_GLYCOSAMINOGLYCAN_DEGRADATION	ovarian_cancer_C5	ovary	-1.44442	0.173639	21
			KEGG_GLYCOSAMINOGLYCAN_DEGRADATION	ovarian_cancer_C6	ovary	1.80749	0.0972542	21
			KEGG_ARACHIDONIC_ACID_METABOLISM	Glioma_Mes	brain	1.71106	0.0715386	45
			KEGG_ARACHIDONIC_ACID_METABOLISM	HCC_Chiang_Proliferation	liver	-1.77865	0.0178793	49
			KEGG_ARACHIDONIC_ACID_METABOLISM	HCC_Hoshida_S3	liver	1.76409	0.013744	31
			KEGG_ARACHIDONIC_ACID_METABOLISM	ovarian_cancer_C5	ovary	-1.47984	0.149628	49
			KEGG_AMINO_SUGAR_AND_NUCLEOTIDE_SUGAR_METABOLISM	Glioma_Mes	brain	1.61219	0.112933	39
			KEGG_AMINO_SUGAR_AND_NUCLEOTIDE_SUGAR_METABOLISM	HCC_Hoshida_S1	liver	-1.36634	0.194456	29
			KEGG_AMINO_SUGAR_AND_NUCLEOTIDE_SUGAR_METABOLISM	HCC_Hoshida_S3	liver	1.55854	0.0602388	29
			KEGG_AMINO_SUGAR_AND_NUCLEOTIDE_SUGAR_METABOLISM	HCC_Chiang_Unannotated	liver	-1.77634	0.0889409	44
			KEGG_AMINO_SUGAR_AND_NUCLEOTIDE_SUGAR_METABOLISM	ovarian_cancer_C1	ovary	1.63839	0.124738	44
			KEGG_AMINO_SUGAR_AND_NUCLEOTIDE_SUGAR_METABOLISM	ovarian_cancer_C5	ovary	-1.87503	0.00845416	44
			KEGG_SPHINGOLIPID_METABOLISM	Glioma_Mes	brain	1.60516	0.114674	28
			KEGG_SPHINGOLIPID_METABOLISM	HCC_Chiang_Unannotated	liver	-1.64342	0.120415	35
			KEGG_SPHINGOLIPID_METABOLISM	ovarian_cancer_C5	ovary	-1.49293	0.140256	35
			KEGG_SYSTEMIC_LUPUS_ERYTHEMATOSUS	Breast_cancer_luminal_A	breast	-1.53577	0.218926	91
			KEGG_SYSTEMIC_LUPUS_ERYTHEMATOSUS	Glioma_Mes	brain	1.55246	0.149781	88
			KEGG_SYSTEMIC_LUPUS_ERYTHEMATOSUS	HCC_Hoshida_S1	liver	1.81476	0.016849	67
			KEGG_SYSTEMIC_LUPUS_ERYTHEMATOSUS	NPC_type_I	nasopharynx	1.42952	0.200527	91
			KEGG_SYSTEMIC_LUPUS_ERYTHEMATOSUS	NPC_type_II	nasopharynx	-1.46094	0.171331	91
			KEGG_SYSTEMIC_LUPUS_ERYTHEMATOSUS	ovarian_cancer_C2	ovary	2.23718	0	91
			KEGG_SYSTEMIC_LUPUS_ERYTHEMATOSUS	ovarian_cancer_C5	ovary	-1.76192	0.0241496	91
			KEGG_APOPTOSIS	Glioma_Mes	brain	1.4848	0.190643	83
			KEGG_APOPTOSIS	HCC_Hoshida_S1	liver	1.49633	0.108464	63
			KEGG_APOPTOSIS	ovarian_cancer_C2	ovary	2.04783	0.00168677	86
			KEGG_APOPTOSIS	ovarian_cancer_C5	ovary	-2.08475	0.00163226	86
			KEGG_N_GLYCAN_BIOSYNTHESIS	Glioma_Mes	brain	1.47542	0.194993	37
			KEGG_N_GLYCAN_BIOSYNTHESIS	HCC_Chiang_Unannotated	liver	-1.62044	0.129154	44
			KEGG_O_GLYCAN_BIOSYNTHESIS	Glioma_Mes	brain	1.47157	0.192996	18
			KEGG_O_GLYCAN_BIOSYNTHESIS	ovarian_cancer_C1	ovary	1.45581	0.225491	28
			KEGG_RIG_I_LIKE_RECEPTOR_SIGNALING_PATHWAY	Glioma_Mes	brain	1.46521	0.184039	61
			KEGG_RIG_I_LIKE_RECEPTOR_SIGNALING_PATHWAY	HCC_Chiang_Inflammation	liver	1.63519	0.225514	65
			KEGG_RIG_I_LIKE_RECEPTOR_SIGNALING_PATHWAY	ovarian_cancer_C2	ovary	2.08238	0.00153077	65
			KEGG_RIG_I_LIKE_RECEPTOR_SIGNALING_PATHWAY	ovarian_cancer_C5	ovary	-2.10913	0.0014299	65
			KEGG_ADIPOCYTOKINE_SIGNALING_PATHWAY	Glioma_Mes	brain	1.40397	0.24989	61
			KEGG_ADIPOCYTOKINE_SIGNALING_PATHWAY	HCC_Chiang_Proliferation	liver	-1.66318	0.0430323	64
			KEGG_ADIPOCYTOKINE_SIGNALING_PATHWAY	HCC_Hoshida_S1	liver	-1.46611	0.127021	45
			KEGG_ADIPOCYTOKINE_SIGNALING_PATHWAY	HCC_Hoshida_S3	liver	1.51845	0.0754616	45
			KEGG_ADIPOCYTOKINE_SIGNALING_PATHWAY	ovarian_cancer_C5	ovary	-1.51809	0.126262	64
			KEGG_NUCLEOTIDE_EXCISION_REPAIR	Breast_cancer_luminal_A	breast	-1.54467	0.225131	41
			KEGG_NUCLEOTIDE_EXCISION_REPAIR	Glioma_Prolif	brain	1.76453	0.129751	40
			KEGG_NUCLEOTIDE_EXCISION_REPAIR	HCC_Hoshida_S1	liver	-1.41491	0.15918	33
			KEGG_NUCLEOTIDE_EXCISION_REPAIR	HCC_Hoshida_S2	liver	1.73732	0.147083	33
			KEGG_NUCLEOTIDE_EXCISION_REPAIR	HCC_Chiang_Unannotated	liver	-1.78579	0.13064	41
			KEGG_NUCLEOTIDE_EXCISION_REPAIR	NPC_type_I	nasopharynx	-1.64351	0.115215	41
			KEGG_NUCLEOTIDE_EXCISION_REPAIR	NPC_type_II	nasopharynx	1.63482	0.111178	41
			KEGG_MISMATCH_REPAIR	Breast_cancer_luminal_A	breast	-1.74652	0.0876285	22
			KEGG_MISMATCH_REPAIR	Glioma_Prolif	brain	1.71863	0.116704	22
			KEGG_MISMATCH_REPAIR	HCC_Hoshida_S1	liver	-1.33032	0.215987	20
			KEGG_MISMATCH_REPAIR	HCC_Hoshida_S2	liver	1.84299	0.0811182	20
			KEGG_MISMATCH_REPAIR	HCC_Chiang_Unannotated	liver	-1.77394	0.0829538	22
			KEGG_MISMATCH_REPAIR	NPC_type_I	nasopharynx	-1.62724	0.0995739	22
			KEGG_MISMATCH_REPAIR	NPC_type_II	nasopharynx	1.65826	0.158024	22
			KEGG_PROTEIN_EXPORT	Glioma_Prolif	brain	1.59293	0.181834	18
			KEGG_PROTEIN_EXPORT	HCC_Chiang_Unannotated	liver	-1.86373	0.0822418	23
			KEGG_PROTEIN_EXPORT	ovarian_cancer_C2	ovary	1.66094	0.0663418	23
			KEGG_PROTEIN_EXPORT	ovarian_cancer_C6	ovary	1.7745	0.0914044	23
			KEGG_P53_SIGNALING_PATHWAY	Breast_cancer_luminal_A	breast	-1.90182	0.0372552	67
			KEGG_P53_SIGNALING_PATHWAY	Glioma_Prolif	brain	1.58102	0.17641	61
			KEGG_P53_SIGNALING_PATHWAY	NPC_type_I	nasopharynx	-1.6213	0.0875271	67
			KEGG_P53_SIGNALING_PATHWAY	NPC_type_II	nasopharynx	1.60645	0.10773	67
			KEGG_UBIQUITIN_MEDIATED_PROTEOLYSIS	Glioma_Prolif	brain	1.5651	0.163446	112
			KEGG_UBIQUITIN_MEDIATED_PROTEOLYSIS	HCC_Hoshida_S2	liver	1.5525	0.223372	64
			KEGG_UBIQUITIN_MEDIATED_PROTEOLYSIS	HCC_Chiang_Unannotated	liver	-1.75227	0.0840669	128
			KEGG_UBIQUITIN_MEDIATED_PROTEOLYSIS	NPC_type_I	nasopharynx	-1.42084	0.204534	128
			KEGG_UBIQUITIN_MEDIATED_PROTEOLYSIS	NPC_type_II	nasopharynx	1.4177	0.212075	128
			KEGG_BASE_EXCISION_REPAIR	Glioma_Prolif	brain	1.49595	0.221478	28
			KEGG_BASE_EXCISION_REPAIR	NPC_type_I	nasopharynx	-1.39693	0.229109	31
			KEGG_BASE_EXCISION_REPAIR	NPC_type_II	nasopharynx	1.40266	0.224727	31
			KEGG_TYROSINE_METABOLISM	HCC_Chiang_CTNNB1	liver	1.9232	0.153292	41
			KEGG_TYROSINE_METABOLISM	HCC_Chiang_Proliferation	liver	-2.09553	0	41
			KEGG_TYROSINE_METABOLISM	HCC_Hoshida_S1	liver	-1.83132	0.0158089	32
			KEGG_TYROSINE_METABOLISM	HCC_Hoshida_S3	liver	1.90141	0.00382503	32
			KEGG_TYROSINE_METABOLISM	ovarian_cancer_C5	ovary	-1.43771	0.173911	41
			KEGG_TYROSINE_METABOLISM	ovarian_cancer_C6	ovary	1.49321	0.230642	41
			KEGG_METABOLISM_OF_XENOBIOTICS_BY_CYTOCHROME_P450	HCC_Chiang_CTNNB1	liver	1.90993	0.0883714	52
			KEGG_METABOLISM_OF_XENOBIOTICS_BY_CYTOCHROME_P450	HCC_Chiang_Proliferation	liver	-2.24334	0	52
			KEGG_METABOLISM_OF_XENOBIOTICS_BY_CYTOCHROME_P450	HCC_Hoshida_S1	liver	-1.61266	0.0604463	45
			KEGG_METABOLISM_OF_XENOBIOTICS_BY_CYTOCHROME_P450	HCC_Hoshida_S3	liver	2.12719	0.000304258	45
			KEGG_FATTY_ACID_METABOLISM	HCC_Chiang_CTNNB1	liver	1.88878	0.0751092	39
			KEGG_FATTY_ACID_METABOLISM	HCC_Chiang_Proliferation	liver	-2.05218	0.000592883	39
			KEGG_FATTY_ACID_METABOLISM	HCC_Hoshida_S1	liver	-2.14765	0.000869139	31
			KEGG_FATTY_ACID_METABOLISM	HCC_Hoshida_S3	liver	2.17931	0.00025	31
			KEGG_BUTANOATE_METABOLISM	HCC_Chiang_CTNNB1	liver	1.80639	0.12556	31
			KEGG_BUTANOATE_METABOLISM	HCC_Chiang_Proliferation	liver	-1.90674	0.00471057	31
			KEGG_BUTANOATE_METABOLISM	HCC_Hoshida_S1	liver	-1.99366	0.00338717	24
			KEGG_BUTANOATE_METABOLISM	HCC_Hoshida_S3	liver	2.21079	0.0005	24
			KEGG_LYSINE_DEGRADATION	HCC_Chiang_CTNNB1	liver	1.79499	0.112024	43
			KEGG_LYSINE_DEGRADATION	HCC_Chiang_Proliferation	liver	-1.8727	0.00653321	43
			KEGG_LYSINE_DEGRADATION	HCC_Hoshida_S1	liver	-1.95304	0.00465697	19
			KEGG_LYSINE_DEGRADATION	HCC_Hoshida_S3	liver	2.10255	0.000255375	19
			KEGG_PEROXISOME	Breast_cancer_Claudin_low	breast	-1.80273	0.146547	75
			KEGG_PEROXISOME	HCC_Chiang_CTNNB1	liver	1.76953	0.12017	75
			KEGG_PEROXISOME	HCC_Chiang_Proliferation	liver	-2.05938	0.00042407	75
			KEGG_PEROXISOME	HCC_Hoshida_S1	liver	-2.09823	0.000868839	48
			KEGG_PEROXISOME	HCC_Hoshida_S3	liver	2.20253	0.000333333	48
			KEGG_PEROXISOME	NPC_type_I	nasopharynx	-1.55654	0.113263	75
			KEGG_PEROXISOME	NPC_type_II	nasopharynx	1.58623	0.0961143	75
			KEGG_DRUG_METABOLISM_CYTOCHROME_P450	HCC_Chiang_CTNNB1	liver	1.76833	0.103733	54
			KEGG_DRUG_METABOLISM_CYTOCHROME_P450	HCC_Chiang_Proliferation	liver	-2.24075	0	54
			KEGG_DRUG_METABOLISM_CYTOCHROME_P450	HCC_Hoshida_S1	liver	-1.66824	0.0439248	50
			KEGG_DRUG_METABOLISM_CYTOCHROME_P450	HCC_Hoshida_S3	liver	2.11974	0.000221279	50
			KEGG_VALINE_LEUCINE_AND_ISOLEUCINE_DEGRADATION	HCC_Chiang_CTNNB1	liver	1.76791	0.090968	43
			KEGG_VALINE_LEUCINE_AND_ISOLEUCINE_DEGRADATION	HCC_Chiang_Proliferation	liver	-1.882	0.00614795	43
			KEGG_VALINE_LEUCINE_AND_ISOLEUCINE_DEGRADATION	HCC_Hoshida_S1	liver	-2.15083	0.00173828	35
			KEGG_VALINE_LEUCINE_AND_ISOLEUCINE_DEGRADATION	HCC_Hoshida_S3	liver	2.16013	0.000166667	35
			KEGG_VALINE_LEUCINE_AND_ISOLEUCINE_DEGRADATION	NPC_type_I	nasopharynx	-1.49079	0.143072	43
			KEGG_VALINE_LEUCINE_AND_ISOLEUCINE_DEGRADATION	NPC_type_II	nasopharynx	1.48014	0.153819	43
			KEGG_HISTIDINE_METABOLISM	HCC_Chiang_CTNNB1	liver	1.74504	0.0972506	28
			KEGG_HISTIDINE_METABOLISM	HCC_Chiang_Proliferation	liver	-1.97881	0.00199421	28
			KEGG_HISTIDINE_METABOLISM	HCC_Hoshida_S1	liver	-1.58233	0.068694	18
			KEGG_HISTIDINE_METABOLISM	HCC_Hoshida_S3	liver	1.89461	0.00387798	18
			KEGG_HISTIDINE_METABOLISM	ovarian_cancer_C5	ovary	-1.39122	0.200466	28
			KEGG_HISTIDINE_METABOLISM	ovarian_cancer_C6	ovary	1.80866	0.115464	28
			KEGG_PRIMARY_BILE_ACID_BIOSYNTHESIS	HCC_Chiang_CTNNB1	liver	1.71753	0.107895	15
			KEGG_PRIMARY_BILE_ACID_BIOSYNTHESIS	HCC_Chiang_Proliferation	liver	-1.9363	0.00311892	15
			KEGG_PRIMARY_BILE_ACID_BIOSYNTHESIS	ovarian_cancer_C5	ovary	-1.8463	0.0116629	15
			KEGG_TRYPTOPHAN_METABOLISM	HCC_Chiang_CTNNB1	liver	1.67886	0.131199	40
			KEGG_TRYPTOPHAN_METABOLISM	HCC_Chiang_Proliferation	liver	-2.08423	0.000155405	40
			KEGG_TRYPTOPHAN_METABOLISM	HCC_Hoshida_S1	liver	-1.99412	0.00375641	31
			KEGG_TRYPTOPHAN_METABOLISM	HCC_Hoshida_S3	liver	2.25914	0	31
			KEGG_TRYPTOPHAN_METABOLISM	ovarian_cancer_C2	ovary	1.52402	0.133965	40
			KEGG_TRYPTOPHAN_METABOLISM	ovarian_cancer_C5	ovary	-1.5131	0.127466	40
			KEGG_PHENYLALANINE_METABOLISM	HCC_Chiang_CTNNB1	liver	1.63707	0.166908	18
			KEGG_PHENYLALANINE_METABOLISM	HCC_Chiang_Proliferation	liver	-1.78959	0.0169458	18
			KEGG_PHENYLALANINE_METABOLISM	HCC_Hoshida_S1	liver	-1.69546	0.0362591	17
			KEGG_PHENYLALANINE_METABOLISM	HCC_Hoshida_S3	liver	1.67753	0.0269975	17
			KEGG_PHENYLALANINE_METABOLISM	ovarian_cancer_C5	ovary	-1.45293	0.168677	18
			KEGG_PPAR_SIGNALING_PATHWAY	HCC_Chiang_CTNNB1	liver	1.61781	0.175152	65
			KEGG_PPAR_SIGNALING_PATHWAY	HCC_Chiang_Proliferation	liver	-2.19996	0	65
			KEGG_PPAR_SIGNALING_PATHWAY	HCC_Hoshida_S1	liver	-2.13092	0.000640266	48
			KEGG_PPAR_SIGNALING_PATHWAY	HCC_Hoshida_S3	liver	2.08672	0.000384455	48
			KEGG_PPAR_SIGNALING_PATHWAY	ovarian_cancer_C5	ovary	-1.61004	0.0804075	65
			KEGG_BETA_ALANINE_METABOLISM	HCC_Chiang_CTNNB1	liver	1.61212	0.168368	21
			KEGG_BETA_ALANINE_METABOLISM	HCC_Chiang_Proliferation	liver	-2.03491	0.000724706	21
			KEGG_BETA_ALANINE_METABOLISM	HCC_Hoshida_S1	liver	-2.02025	0.00302033	19
			KEGG_BETA_ALANINE_METABOLISM	HCC_Hoshida_S3	liver	2.13191	0.000241497	19
			KEGG_PROPANOATE_METABOLISM	HCC_Chiang_CTNNB1	liver	1.59248	0.1762	31
			KEGG_PROPANOATE_METABOLISM	HCC_Chiang_Proliferation	liver	-1.96962	0.00196462	31
			KEGG_PROPANOATE_METABOLISM	HCC_Hoshida_S1	liver	-1.86202	0.0140322	20
			KEGG_PROPANOATE_METABOLISM	HCC_Hoshida_S3	liver	2.12658	0.000270452	20
			KEGG_PROPANOATE_METABOLISM	NPC_type_I	nasopharynx	-1.63374	0.106923	31
			KEGG_PROPANOATE_METABOLISM	NPC_type_II	nasopharynx	1.64291	0.110496	31
			KEGG_PORPHYRIN_AND_CHLOROPHYLL_METABOLISM	HCC_Chiang_CTNNB1	liver	1.58383	0.174778	28
			KEGG_PORPHYRIN_AND_CHLOROPHYLL_METABOLISM	HCC_Hoshida_S3	liver	1.58078	0.0535882	23
			KEGG_PORPHYRIN_AND_CHLOROPHYLL_METABOLISM	ovarian_cancer_C2	ovary	1.37136	0.221176	28
			KEGG_PORPHYRIN_AND_CHLOROPHYLL_METABOLISM	ovarian_cancer_C5	ovary	-1.44002	0.175054	28
			KEGG_ONE_CARBON_POOL_BY_FOLATE	Breast_cancer_luminal_A	breast	-1.75366	0.0899899	15
			KEGG_ONE_CARBON_POOL_BY_FOLATE	HCC_Chiang_CTNNB1	liver	1.58142	0.167571	15
			KEGG_ONE_CARBON_POOL_BY_FOLATE	NPC_type_I	nasopharynx	-1.60878	0.0885443	15
			KEGG_ONE_CARBON_POOL_BY_FOLATE	NPC_type_II	nasopharynx	1.59996	0.102557	15
			KEGG_PYRUVATE_METABOLISM	HCC_Chiang_CTNNB1	liver	1.54779	0.194253	39
			KEGG_PYRUVATE_METABOLISM	HCC_Chiang_Proliferation	liver	-2.02064	0.000921152	39
			KEGG_PYRUVATE_METABOLISM	HCC_Hoshida_S1	liver	-1.36787	0.198979	26
			KEGG_PYRUVATE_METABOLISM	HCC_Hoshida_S3	liver	1.98634	0.0015277	26
			KEGG_PYRUVATE_METABOLISM	NPC_type_I	nasopharynx	-1.62208	0.092081	39
			KEGG_PYRUVATE_METABOLISM	NPC_type_II	nasopharynx	1.60101	0.106889	39
			KEGG_ARGININE_AND_PROLINE_METABOLISM	HCC_Chiang_CTNNB1	liver	1.53122	0.193057	50
			KEGG_ARGININE_AND_PROLINE_METABOLISM	HCC_Chiang_Proliferation	liver	-1.75816	0.0200667	50
			KEGG_ARGININE_AND_PROLINE_METABOLISM	HCC_Hoshida_S1	liver	-2.13861	0.000579426	42
			KEGG_ARGININE_AND_PROLINE_METABOLISM	HCC_Hoshida_S3	liver	2.01874	0.000958966	42
			KEGG_ALZHEIMERS_DISEASE	HCC_Chiang_Inflammation	liver	1.64542	0.228962	148
			KEGG_ALZHEIMERS_DISEASE	HCC_Hoshida_S1	liver	-1.32867	0.212172	110
			KEGG_ALZHEIMERS_DISEASE	HCC_Hoshida_S3	liver	1.35163	0.17055	110
			KEGG_ALZHEIMERS_DISEASE	HCC_Chiang_Unannotated	liver	-1.87018	0.102075	148
			KEGG_ALZHEIMERS_DISEASE	NPC_type_I	nasopharynx	-1.5074	0.130127	148
			KEGG_ALZHEIMERS_DISEASE	NPC_type_II	nasopharynx	1.51255	0.131213	148
			KEGG_ALZHEIMERS_DISEASE	ovarian_cancer_C2	ovary	1.5484	0.12135	148
			KEGG_GAP_JUNCTION	HCC_Hoshida_S1	liver	2.04693	0.00154325	62
			KEGG_GAP_JUNCTION	HCC_Hoshida_S3	liver	-1.54653	0.234989	62
			KEGG_GAP_JUNCTION	ovarian_cancer_C1	ovary	1.78329	0.0666998	85
			KEGG_GAP_JUNCTION	ovarian_cancer_C4	ovary	-1.61309	0.222344	85
			KEGG_FC_EPSILON_RI_SIGNALING_PATHWAY	HCC_Hoshida_S1	liver	1.7263	0.0346111	59
			KEGG_FC_EPSILON_RI_SIGNALING_PATHWAY	NPC_type_I	nasopharynx	1.80166	0.025471	75
			KEGG_FC_EPSILON_RI_SIGNALING_PATHWAY	NPC_type_II	nasopharynx	-1.84551	0.0167646	75
			KEGG_FC_EPSILON_RI_SIGNALING_PATHWAY	ovarian_cancer_C2	ovary	2.18006	0.000385363	75
			KEGG_FC_EPSILON_RI_SIGNALING_PATHWAY	ovarian_cancer_C5	ovary	-1.67278	0.0531207	75
			KEGG_VASCULAR_SMOOTH_MUSCLE_CONTRACTION	HCC_Hoshida_S1	liver	1.6925	0.0410401	75
			KEGG_VASCULAR_SMOOTH_MUSCLE_CONTRACTION	NPC_type_I	nasopharynx	1.36109	0.245354	108
			KEGG_VASCULAR_SMOOTH_MUSCLE_CONTRACTION	NPC_type_II	nasopharynx	-1.36171	0.241706	108
			KEGG_VASCULAR_SMOOTH_MUSCLE_CONTRACTION	ovarian_cancer_C1	ovary	1.7036	0.0983322	108
			KEGG_MAPK_SIGNALING_PATHWAY	HCC_Hoshida_S1	liver	1.65587	0.0484468	180
			KEGG_RENAL_CELL_CARCINOMA	HCC_Hoshida_S1	liver	1.64553	0.0502827	55
			KEGG_RENAL_CELL_CARCINOMA	ovarian_cancer_C1	ovary	1.52197	0.18391	67
			KEGG_DILATED_CARDIOMYOPATHY	HCC_Hoshida_S1	liver	1.64341	0.0493821	67
			KEGG_DILATED_CARDIOMYOPATHY	ovarian_cancer_C1	ovary	1.68237	0.108277	88
			KEGG_VASOPRESSIN_REGULATED_WATER_REABSORPTION	HCC_Hoshida_S1	liver	1.55636	0.0846607	28
			KEGG_VASOPRESSIN_REGULATED_WATER_REABSORPTION	HCC_Chiang_Unannotated	liver	-1.73829	0.0907855	43
			KEGG_VASOPRESSIN_REGULATED_WATER_REABSORPTION	ovarian_cancer_C6	ovary	1.67204	0.13441	43
			KEGG_HYPERTROPHIC_CARDIOMYOPATHY_HCM	HCC_Hoshida_S1	liver	1.52572	0.0978727	63
			KEGG_HYPERTROPHIC_CARDIOMYOPATHY_HCM	ovarian_cancer_C1	ovary	1.53147	0.181781	81
			KEGG_NEUROTROPHIN_SIGNALING_PATHWAY	HCC_Hoshida_S1	liver	1.49855	0.112443	92
			KEGG_NEUROTROPHIN_SIGNALING_PATHWAY	ovarian_cancer_C2	ovary	1.59314	0.0959828	122
			KEGG_SNARE_INTERACTIONS_IN_VESICULAR_TRANSPORT	HCC_Hoshida_S1	liver	1.49666	0.110886	18
			KEGG_SNARE_INTERACTIONS_IN_VESICULAR_TRANSPORT	HCC_Chiang_Unannotated	liver	-1.62783	0.126134	38
			KEGG_SNARE_INTERACTIONS_IN_VESICULAR_TRANSPORT	ovarian_cancer_C2	ovary	1.51915	0.135011	38
			KEGG_VEGF_SIGNALING_PATHWAY	HCC_Hoshida_S1	liver	1.49449	0.107348	52
			KEGG_VEGF_SIGNALING_PATHWAY	NPC_type_I	nasopharynx	1.48671	0.170206	71
			KEGG_VEGF_SIGNALING_PATHWAY	NPC_type_II	nasopharynx	-1.50338	0.139021	71
			KEGG_VEGF_SIGNALING_PATHWAY	ovarian_cancer_C2	ovary	1.51115	0.137602	71
			KEGG_EPITHELIAL_CELL_SIGNALING_IN_HELICOBACTER_PYLORI_INFECTION	HCC_Hoshida_S1	liver	1.44674	0.137598	47
			KEGG_EPITHELIAL_CELL_SIGNALING_IN_HELICOBACTER_PYLORI_INFECTION	HCC_Chiang_Unannotated	liver	-1.5706	0.161174	67
			KEGG_EPITHELIAL_CELL_SIGNALING_IN_HELICOBACTER_PYLORI_INFECTION	ovarian_cancer_C2	ovary	1.44719	0.176553	67
			KEGG_EPITHELIAL_CELL_SIGNALING_IN_HELICOBACTER_PYLORI_INFECTION	ovarian_cancer_C5	ovary	-1.40646	0.194325	67
			KEGG_ARRHYTHMOGENIC_RIGHT_VENTRICULAR_CARDIOMYOPATHY_ARVC	HCC_Hoshida_S1	liver	1.43271	0.146365	56
			KEGG_SMALL_CELL_LUNG_CANCER	HCC_Hoshida_S1	liver	1.40994	0.162353	70
			KEGG_PATHWAYS_IN_CANCER	Breast_cancer_luminal_B	breast	-1.68909	0.200352	318
			KEGG_PATHWAYS_IN_CANCER	HCC_Hoshida_S1	liver	1.4002	0.167399	250
			KEGG_AXON_GUIDANCE	HCC_Hoshida_S1	liver	1.37045	0.191514	77
			KEGG_CHRONIC_MYELOID_LEUKEMIA	HCC_Hoshida_S1	liver	1.34972	0.206929	60
			KEGG_CHRONIC_MYELOID_LEUKEMIA	ovarian_cancer_C2	ovary	1.49831	0.145431	72
			KEGG_GNRH_SIGNALING_PATHWAY	HCC_Hoshida_S1	liver	1.33938	0.213179	67
			KEGG_GNRH_SIGNALING_PATHWAY	NPC_type_I	nasopharynx	1.39363	0.217818	95
			KEGG_GNRH_SIGNALING_PATHWAY	NPC_type_II	nasopharynx	-1.38763	0.214781	95
			KEGG_VIBRIO_CHOLERAE_INFECTION	HCC_Hoshida_S1	liver	1.32588	0.222422	36
			KEGG_VIBRIO_CHOLERAE_INFECTION	HCC_Chiang_Unannotated	liver	-1.77944	0.122622	54
			KEGG_VIBRIO_CHOLERAE_INFECTION	ovarian_cancer_C6	ovary	1.84781	0.202406	54
			KEGG_BLADDER_CANCER	HCC_Hoshida_S1	liver	1.30217	0.244105	35
			KEGG_RIBOSOME	HCC_Hoshida_S2	liver	1.57532	0.218642	22
			KEGG_RIBOSOME	HCC_Chiang_Unannotated	liver	-1.7645	0.0834392	40
			KEGG_RIBOSOME	ovarian_cancer_C2	ovary	-1.69793	0.171807	40
			KEGG_NOTCH_SIGNALING_PATHWAY	HCC_Hoshida_S2	liver	1.53538	0.218774	23
			KEGG_RETINOL_METABOLISM	HCC_Chiang_Proliferation	liver	-2.11159	0	46
			KEGG_RETINOL_METABOLISM	HCC_Hoshida_S1	liver	-1.82861	0.0147743	30
			KEGG_RETINOL_METABOLISM	HCC_Hoshida_S3	liver	2.12637	0.000243407	30
			KEGG_GLYCOLYSIS_GLUCONEOGENESIS	Breast_cancer_luminal_A	breast	-1.66021	0.132444	59
			KEGG_GLYCOLYSIS_GLUCONEOGENESIS	HCC_Chiang_Proliferation	liver	-1.67305	0.041388	59
			KEGG_GLYCOLYSIS_GLUCONEOGENESIS	HCC_Hoshida_S1	liver	-1.66354	0.043605	46
			KEGG_GLYCOLYSIS_GLUCONEOGENESIS	HCC_Hoshida_S3	liver	2.08837	0.000292206	46
			KEGG_GLYCOLYSIS_GLUCONEOGENESIS	NPC_type_I	nasopharynx	-1.63668	0.112431	59
			KEGG_GLYCOLYSIS_GLUCONEOGENESIS	NPC_type_II	nasopharynx	1.63041	0.107598	59
			KEGG_GLYCOLYSIS_GLUCONEOGENESIS	ovarian_cancer_C2	ovary	1.43358	0.182687	59
			KEGG_GLYCOLYSIS_GLUCONEOGENESIS	ovarian_cancer_C5	ovary	-1.53465	0.118433	59
			KEGG_CITRATE_CYCLE_TCA_CYCLE	HCC_Hoshida_S1	liver	-1.77828	0.0194186	22
			KEGG_CITRATE_CYCLE_TCA_CYCLE	HCC_Hoshida_S3	liver	1.97152	0.00172924	22
			KEGG_CITRATE_CYCLE_TCA_CYCLE	HCC_Chiang_Unannotated	liver	-1.53271	0.192053	28
			KEGG_CITRATE_CYCLE_TCA_CYCLE	NPC_type_I	nasopharynx	-1.64862	0.133868	28
			KEGG_CITRATE_CYCLE_TCA_CYCLE	NPC_type_II	nasopharynx	1.65764	0.141262	28
			KEGG_CITRATE_CYCLE_TCA_CYCLE	ovarian_cancer_C2	ovary	1.93632	0.00674454	28
			KEGG_LINOLEIC_ACID_METABOLISM	HCC_Chiang_Proliferation	liver	-1.94944	0.00317607	25
			KEGG_LINOLEIC_ACID_METABOLISM	HCC_Hoshida_S1	liver	-1.45499	0.13115	16
			KEGG_LINOLEIC_ACID_METABOLISM	HCC_Hoshida_S3	liver	1.86275	0.0054817	16
			KEGG_GLYCINE_SERINE_AND_THREONINE_METABOLISM	HCC_Chiang_Proliferation	liver	-1.94358	0.00329432	31
			KEGG_GLYCINE_SERINE_AND_THREONINE_METABOLISM	HCC_Hoshida_S1	liver	-1.80702	0.0178607	23
			KEGG_GLYCINE_SERINE_AND_THREONINE_METABOLISM	HCC_Hoshida_S3	liver	1.84454	0.0061412	23
			KEGG_GLYCEROLIPID_METABOLISM	HCC_Chiang_Proliferation	liver	-1.41076	0.196899	47
			KEGG_GLYCEROLIPID_METABOLISM	HCC_Hoshida_S3	liver	1.82948	0.00709369	24
			KEGG_PARKINSONS_DISEASE	HCC_Hoshida_S1	liver	-1.59275	0.0665486	72
			KEGG_PARKINSONS_DISEASE	HCC_Hoshida_S3	liver	1.73103	0.0182842	72
			KEGG_PARKINSONS_DISEASE	HCC_Chiang_Unannotated	liver	-1.84235	0.0850395	102
			KEGG_PARKINSONS_DISEASE	NPC_type_I	nasopharynx	-1.46647	0.162255	102
			KEGG_PARKINSONS_DISEASE	NPC_type_II	nasopharynx	1.4827	0.155974	102
			KEGG_PARKINSONS_DISEASE	ovarian_cancer_C2	ovary	1.72647	0.0413222	102
			KEGG_ALANINE_ASPARTATE_AND_GLUTAMATE_METABOLISM	HCC_Chiang_Proliferation	liver	-1.72404	0.0274441	32
			KEGG_ALANINE_ASPARTATE_AND_GLUTAMATE_METABOLISM	HCC_Hoshida_S1	liver	-1.77985	0.020057	23
			KEGG_ALANINE_ASPARTATE_AND_GLUTAMATE_METABOLISM	HCC_Hoshida_S3	liver	1.71099	0.0208772	23
			KEGG_ALANINE_ASPARTATE_AND_GLUTAMATE_METABOLISM	NPC_type_I	nasopharynx	-1.8381	0.0940046	32
			KEGG_ALANINE_ASPARTATE_AND_GLUTAMATE_METABOLISM	NPC_type_II	nasopharynx	1.83259	0.151293	32
			KEGG_PROXIMAL_TUBULE_BICARBONATE_RECLAMATION	HCC_Chiang_Proliferation	liver	-1.39149	0.199319	22
			KEGG_PROXIMAL_TUBULE_BICARBONATE_RECLAMATION	HCC_Hoshida_S2	liver	-1.87221	0.199394	16
			KEGG_PROXIMAL_TUBULE_BICARBONATE_RECLAMATION	HCC_Hoshida_S3	liver	1.44355	0.1161	16
			KEGG_PROXIMAL_TUBULE_BICARBONATE_RECLAMATION	NPC_type_I	nasopharynx	-1.6073	0.0854684	22
			KEGG_PROXIMAL_TUBULE_BICARBONATE_RECLAMATION	NPC_type_II	nasopharynx	1.59154	0.0999682	22
			KEGG_GLYCEROPHOSPHOLIPID_METABOLISM	HCC_Hoshida_S3	liver	1.39673	0.146027	30
			KEGG_MATURITY_ONSET_DIABETES_OF_THE_YOUNG	HCC_Chiang_Proliferation	liver	-1.40234	0.199592	23
			KEGG_MATURITY_ONSET_DIABETES_OF_THE_YOUNG	HCC_Hoshida_S1	liver	-1.80197	0.017514	15
			KEGG_MATURITY_ONSET_DIABETES_OF_THE_YOUNG	HCC_Hoshida_S3	liver	1.37573	0.159233	15
			KEGG_ABC_TRANSPORTERS	HCC_Chiang_Proliferation	liver	-2.03643	0.000732901	43
			KEGG_ABC_TRANSPORTERS	HCC_Hoshida_S3	liver	1.3573	0.170832	21
			KEGG_ABC_TRANSPORTERS	ovarian_cancer_C5	ovary	-1.38266	0.206824	43
			KEGG_GLUTATHIONE_METABOLISM	HCC_Hoshida_S3	liver	1.34383	0.172325	34
			KEGG_GLUTATHIONE_METABOLISM	NPC_type_I	nasopharynx	-1.52371	0.122608	41
			KEGG_GLUTATHIONE_METABOLISM	NPC_type_II	nasopharynx	1.53106	0.122121	41
			KEGG_GLUTATHIONE_METABOLISM	ovarian_cancer_C5	ovary	-1.39762	0.200632	41
			KEGG_OXIDATIVE_PHOSPHORYLATION	HCC_Hoshida_S1	liver	-1.46803	0.129973	70
			KEGG_OXIDATIVE_PHOSPHORYLATION	HCC_Hoshida_S3	liver	1.32365	0.184829	70
			KEGG_OXIDATIVE_PHOSPHORYLATION	HCC_Chiang_Unannotated	liver	-1.87501	0.142275	107
			KEGG_OXIDATIVE_PHOSPHORYLATION	NPC_type_I	nasopharynx	-1.5261	0.124503	107
			KEGG_OXIDATIVE_PHOSPHORYLATION	NPC_type_II	nasopharynx	1.55597	0.109063	107
			KEGG_OXIDATIVE_PHOSPHORYLATION	ovarian_cancer_C2	ovary	1.72057	0.042059	107
			KEGG_DRUG_METABOLISM_OTHER_ENZYMES	HCC_Chiang_Proliferation	liver	-1.94156	0.00320769	37
			KEGG_DRUG_METABOLISM_OTHER_ENZYMES	HCC_Hoshida_S3	liver	1.31398	0.18822	31
			KEGG_DRUG_METABOLISM_OTHER_ENZYMES	ovarian_cancer_C2	ovary	1.47048	0.164531	37
			KEGG_DRUG_METABOLISM_OTHER_ENZYMES	ovarian_cancer_C5	ovary	-1.39146	0.203436	37
			KEGG_FRUCTOSE_AND_MANNOSE_METABOLISM	HCC_Hoshida_S3	liver	1.29988	0.19503	27
			KEGG_FRUCTOSE_AND_MANNOSE_METABOLISM	ovarian_cancer_C5	ovary	-1.52259	0.126261	33
			KEGG_HUNTINGTONS_DISEASE	HCC_Hoshida_S1	liver	-1.34967	0.20668	108
			KEGG_HUNTINGTONS_DISEASE	HCC_Hoshida_S3	liver	1.26247	0.226378	108
			KEGG_HUNTINGTONS_DISEASE	HCC_Chiang_Unannotated	liver	-1.93786	0.122376	157
			KEGG_HUNTINGTONS_DISEASE	NPC_type_I	nasopharynx	-1.62315	0.09707	157
			KEGG_HUNTINGTONS_DISEASE	NPC_type_II	nasopharynx	1.61303	0.108911	157
			KEGG_PHOSPHATIDYLINOSITOL_SIGNALING_SYSTEM	NPC_type_I	nasopharynx	1.63137	0.0743779	76
			KEGG_PHOSPHATIDYLINOSITOL_SIGNALING_SYSTEM	NPC_type_II	nasopharynx	-1.6315	0.070598	76
			KEGG_PHOSPHATIDYLINOSITOL_SIGNALING_SYSTEM	ovarian_cancer_C2	ovary	1.38248	0.217313	76
			KEGG_NEUROACTIVE_LIGAND_RECEPTOR_INTERACTION	NPC_type_I	nasopharynx	1.57302	0.114227	267
			KEGG_NEUROACTIVE_LIGAND_RECEPTOR_INTERACTION	NPC_type_II	nasopharynx	-1.55018	0.122488	267
			KEGG_TYPE_II_DIABETES_MELLITUS	NPC_type_I	nasopharynx	1.54127	0.131672	46
			KEGG_TYPE_II_DIABETES_MELLITUS	NPC_type_II	nasopharynx	-1.54457	0.122191	46
			KEGG_TYPE_II_DIABETES_MELLITUS	ovarian_cancer_C2	ovary	1.38078	0.215666	46
			KEGG_CALCIUM_SIGNALING_PATHWAY	NPC_type_I	nasopharynx	1.52655	0.135732	173
			KEGG_CALCIUM_SIGNALING_PATHWAY	NPC_type_II	nasopharynx	-1.51796	0.13584	173
			KEGG_OLFACTORY_TRANSDUCTION	Glioma_Prolif	brain	-1.79022	0.22482	64
			KEGG_OLFACTORY_TRANSDUCTION	lungSCC_primitive	lung	-1.86424	0.0987976	283
			KEGG_OLFACTORY_TRANSDUCTION	NPC_type_I	nasopharynx	1.48193	0.169244	107
			KEGG_OLFACTORY_TRANSDUCTION	NPC_type_II	nasopharynx	-1.50537	0.142759	107
			KEGG_TASTE_TRANSDUCTION	NPC_type_I	nasopharynx	1.4242	0.193462	43
			KEGG_TASTE_TRANSDUCTION	NPC_type_II	nasopharynx	-1.4277	0.184746	43
			KEGG_NON_SMALL_CELL_LUNG_CANCER	NPC_type_I	nasopharynx	1.42104	0.191757	54
			KEGG_NON_SMALL_CELL_LUNG_CANCER	NPC_type_II	nasopharynx	-1.4114	0.192711	54
			KEGG_NON_SMALL_CELL_LUNG_CANCER	ovarian_cancer_C2	ovary	1.93186	0.00671974	54
			KEGG_GLYCOSYLPHOSPHATIDYLINOSITOL_GPI_ANCHOR_BIOSYNTHESIS	Breast_cancer_Claudin_low	breast	-1.86509	0.135111	25
			KEGG_GLYCOSYLPHOSPHATIDYLINOSITOL_GPI_ANCHOR_BIOSYNTHESIS	HCC_Chiang_Unannotated	liver	-1.50193	0.220139	25
			KEGG_GLYCOSYLPHOSPHATIDYLINOSITOL_GPI_ANCHOR_BIOSYNTHESIS	lungSCC_secretory	lung	-1.66952	0.219104	25
			KEGG_GLYCOSYLPHOSPHATIDYLINOSITOL_GPI_ANCHOR_BIOSYNTHESIS	NPC_type_I	nasopharynx	-1.61404	0.0892332	25
			KEGG_GLYCOSYLPHOSPHATIDYLINOSITOL_GPI_ANCHOR_BIOSYNTHESIS	NPC_type_II	nasopharynx	1.65183	0.121677	25
			KEGG_GLYCOSYLPHOSPHATIDYLINOSITOL_GPI_ANCHOR_BIOSYNTHESIS	ovarian_cancer_C6	ovary	1.51273	0.234899	25
			KEGG_OOCYTE_MEIOSIS	Breast_cancer_luminal_A	breast	-1.86562	0.0426162	106
			KEGG_OOCYTE_MEIOSIS	HCC_Chiang_Unannotated	liver	-1.70407	0.0924531	106
			KEGG_OOCYTE_MEIOSIS	NPC_type_I	nasopharynx	-1.54473	0.116003	106
			KEGG_OOCYTE_MEIOSIS	NPC_type_II	nasopharynx	1.56194	0.108476	106
			KEGG_SELENOAMINO_ACID_METABOLISM	NPC_type_I	nasopharynx	-1.44717	0.178718	23
			KEGG_SELENOAMINO_ACID_METABOLISM	NPC_type_II	nasopharynx	1.44488	0.185812	23
			KEGG_ADHERENS_JUNCTION	Breast_cancer_luminal_B	breast	-1.6942	0.216059	71
			KEGG_ADHERENS_JUNCTION	ovarian_cancer_C2	ovary	-1.48103	0.208857	71
			KEGG_BASAL_CELL_CARCINOMA	Breast_cancer_luminal_B	breast	-1.65156	0.245873	53
			KEGG_BASAL_CELL_CARCINOMA	ovarian_cancer_C2	ovary	-1.83418	0.139302	53
			KEGG_BASAL_CELL_CARCINOMA	ovarian_cancer_C5	ovary	1.73062	0.235927	53
			KEGG_BASAL_CELL_CARCINOMA	ovarian_cancer_C6	ovary	1.79871	0.0892605	53
			KEGG_OTHER_GLYCAN_DEGRADATION	HCC_Chiang_Unannotated	liver	-1.59568	0.143125	15
			KEGG_OTHER_GLYCAN_DEGRADATION	NPC_type_II	nasopharynx	-1.35291	0.240053	15
			KEGG_OTHER_GLYCAN_DEGRADATION	ovarian_cancer_C2	ovary	1.44286	0.177352	15
			KEGG_OTHER_GLYCAN_DEGRADATION	ovarian_cancer_C5	ovary	-1.91446	0.00554409	15
			KEGG_COLORECTAL_CANCER	HCC_Chiang_Unannotated	liver	-1.58906	0.145346	62
			KEGG_RIBOFLAVIN_METABOLISM	HCC_Chiang_Unannotated	liver	-1.55909	0.167314	16
			KEGG_THYROID_CANCER	HCC_Chiang_Unannotated	liver	-1.5143	0.210345	29
			KEGG_PENTOSE_AND_GLUCURONATE_INTERCONVERSIONS	HCC_Chiang_Proliferation	liver	-1.75908	0.0207349	15
			KEGG_PENTOSE_AND_GLUCURONATE_INTERCONVERSIONS	ovarian_cancer_C6	ovary	1.77202	0.083031	15
			KEGG_NITROGEN_METABOLISM	HCC_Chiang_Proliferation	liver	-1.65042	0.0464535	23
			KEGG_NITROGEN_METABOLISM	HCC_Hoshida_S1	liver	-1.63038	0.0555501	17
			KEGG_NITROGEN_METABOLISM	ovarian_cancer_C6	ovary	1.75741	0.0823911	23
			KEGG_GLYOXYLATE_AND_DICARBOXYLATE_METABOLISM	HCC_Chiang_Proliferation	liver	-1.64911	0.0456117	15
			KEGG_GLYOXYLATE_AND_DICARBOXYLATE_METABOLISM	ovarian_cancer_C2	ovary	1.46388	0.164675	15
			KEGG_NICOTINATE_AND_NICOTINAMIDE_METABOLISM	HCC_Chiang_Proliferation	liver	-1.39945	0.196629	24
			KEGG_NICOTINATE_AND_NICOTINAMIDE_METABOLISM	ovarian_cancer_C2	ovary	1.40533	0.207713	24
			KEGG_NICOTINATE_AND_NICOTINAMIDE_METABOLISM	ovarian_cancer_C5	ovary	-1.9316	0.00454214	24
			KEGG_HEDGEHOG_SIGNALING_PATHWAY	ovarian_cancer_C2	ovary	-1.7891	0.113071	53
			KEGG_HEDGEHOG_SIGNALING_PATHWAY	ovarian_cancer_C6	ovary	1.50535	0.229582	53
			KEGG_WNT_SIGNALING_PATHWAY	ovarian_cancer_C2	ovary	-1.61785	0.124716	146
			KEGG_TGF_BETA_SIGNALING_PATHWAY	ovarian_cancer_C1	ovary	1.61507	0.130201	83
			KEGG_TGF_BETA_SIGNALING_PATHWAY	ovarian_cancer_C2	ovary	-1.51791	0.197859	83
			KEGG_TGF_BETA_SIGNALING_PATHWAY	ovarian_cancer_C4	ovary	-1.69955	0.171506	83
			KEGG_TGF_BETA_SIGNALING_PATHWAY	ovarian_cancer_C6	ovary	1.62138	0.157421	83
			KEGG_GLYCOSAMINOGLYCAN_BIOSYNTHESIS_HEPARAN_SULFATE	ovarian_cancer_C2	ovary	-1.44479	0.237765	24
			KEGG_GLYCOSAMINOGLYCAN_BIOSYNTHESIS_HEPARAN_SULFATE	ovarian_cancer_C6	ovary	1.5651	0.201992	24
			KEGG_CYTOSOLIC_DNA_SENSING_PATHWAY	ovarian_cancer_C2	ovary	2.12657	0.00117456	48
			KEGG_CYTOSOLIC_DNA_SENSING_PATHWAY	ovarian_cancer_C5	ovary	-1.96554	0.00328628	48
			KEGG_CYTOSOLIC_DNA_SENSING_PATHWAY	ovarian_cancer_C6	ovary	-1.93006	0.0373536	48
			KEGG_ACUTE_MYELOID_LEUKEMIA	ovarian_cancer_C2	ovary	1.85943	0.0126022	56
			KEGG_ACUTE_MYELOID_LEUKEMIA	ovarian_cancer_C5	ovary	-1.58373	0.0942136	56
			KEGG_PANCREATIC_CANCER	ovarian_cancer_C1	ovary	1.43969	0.231832	68
			KEGG_PANCREATIC_CANCER	ovarian_cancer_C2	ovary	1.92688	0.00668881	68
			KEGG_PANCREATIC_CANCER	ovarian_cancer_C5	ovary	-1.58342	0.0920177	68
			KEGG_ENDOCYTOSIS	ovarian_cancer_C1	ovary	1.61464	0.123854	179
			KEGG_ENDOCYTOSIS	ovarian_cancer_C2	ovary	1.62634	0.0806227	179
			KEGG_ENDOCYTOSIS	ovarian_cancer_C5	ovary	-1.46145	0.164235	179
			KEGG_GLIOMA	ovarian_cancer_C2	ovary	1.38269	0.220878	65
			KEGG_ERBB_SIGNALING_PATHWAY	ovarian_cancer_C2	ovary	1.3544	0.235327	86
			KEGG_ETHER_LIPID_METABOLISM	ovarian_cancer_C6	ovary	1.83678	0.15234	29
			KEGG_MELANOGENESIS	ovarian_cancer_C6	ovary	1.81917	0.132178	98
			KEGG_ALPHA_LINOLENIC_ACID_METABOLISM	ovarian_cancer_C6	ovary	1.65589	0.137981	15
			KEGG_LONG_TERM_DEPRESSION	ovarian_cancer_C6	ovary	1.56272	0.190655	65
