# Supplementary material for: Correlation Analysis Connects Cancer Subtypes
Source: PLoS One. 2013 Jul 8;8(7):e69747. doi: 10.1371/journal.pone.0069747 (PMC3704535; doi:10.1371/journal.pone.0069747)
Supplement: Table S3 — Results of DAVID functional analysis of published EMT signatures. (XLSX) [file pone.0069747.s009.xlsx]

## Sheet: Table S3
			Kegg pathway	corrected p-value
		Cheng's EMT signature	hsa04512:ECM-receptor interaction	3.69915e-11
			hsa04510:Focal adhesion	5.80491e-09
			hsa04350:TGF-beta signaling pathway	0.0635876
		Taube's EMT signature upregulated-arm	hsa04510:Focal adhesion	0.665815
			hsa04512:ECM-receptor interaction	0.849007
		Taube's EMT signature downregulated-arm	hsa00910:Nitrogen metabolism	0.816664
			hsa04623:Cytosolic DNA-sensing pathway	0.986095
		Groger's EMT signature upregulated-arm	hsa04512:ECM-receptor interaction	0.000775921
			hsa04510:Focal adhesion	0.000904874
			hsa05200:Pathways in cancer	0.290515
			hsa04610:Complement and coagulation cascades	0.674062
		Groger's EMT signature downregulated-arm	hsa04360:Axon guidance	0.527156
